# Supplementary material for: Arabidopsis RSS1 Mediates Cross-Talk Between Glucose and Light Signaling During Hypocotyl Elongation Growth
Source: Sci Rep. 2017 Nov 23;7:16101. doi: 10.1038/s41598-017-16239-y (PMC5701026; doi:10.1038/s41598-017-16239-y)
Supplement: Supplementary file 2 — Table S1 [file 41598_2017_16239_MOESM2_ESM.xlsx]

## Sheet: Sheet1
Supplemental Table 1. List of differentially regulated genes commonly regulated by Glc and simulated shade treatments.
Probe Set ID	AGI	3% Glc Vs 0% Glc	WT (FR 3h/WL 0h)	Gene Title	Gene Title	Gene Name
261026_at	AT1G01240	-9.39884	2.25445	expressed protein	expressed protein
261053_at	AT1G01320	-2.37437	-2.64199	tetratricopeptide repeat (TPR)-containing protein	tetratricopeptide repeat (TPR)-containing protein
259417_at	AT1G02340	-5.75492	16.407	long hypocotyl in far-red 1 (HFR1) / reduced phytochrome signaling (REP1) / basic helix-loop-helix FBI1 protein (FBI1) / reduced sensitivity to far-red light (RSF1) / bHLH protein 26 (BHLH026) (BHLH26)	HFR1 (LONG HYPOCOTYL IN FAR-RED); DNA binding / protein binding / transcription factor
259445_at	AT1G02400	4.4032	4.45715	gibberellin 2-oxidase, putative / GA2-oxidase, putative	GA2OX6 (GIBBERELLIN 2-OXIDASE 6); gibberellin 2-beta-dioxygenase
260915_at	AT1G02660	-49.8107	5.04649	lipase class 3 family protein	lipase class 3 family protein
262118_at	AT1G02850	2.06906	3.75286	glycosyl hydrolase family 1 protein	BGLU11 (BETA GLUCOSIDASE 11); catalytic/ cation binding / hydrolase, hydrolyzing O-glycosyl compounds
263118_at	AT1G03090	-56.0523	4.23368	methylcrotonyl-CoA carboxylase alpha chain, mitochondrial / 3-methylcrotonyl-CoA carboxylase 1 (MCCA)	MCCA; methylcrotonoyl-CoA carboxylase	MCCA
264362_at	AT1G03290	-2.6269	2.43912	expressed protein	expressed protein
263677_at	AT1G04520	13.4333	-2.03043	33 kDa secretory protein-related	PDLP2 (PLASMODESMATA-LOCATED PROTEIN 2)
264580_at	AT1G05340	-3.21841	2.87421	expressed protein	expressed protein
261253_at	AT1G05840	-5.52387	2.39403	aspartyl protease family protein	aspartyl protease family protein
260955_at	AT1G06000	28.6944	-4.90955	UDP-glucoronosyl/UDP-glucosyl transferase family protein	UDP-glucoronosyl/UDP-glucosyl transferase family protein
260957_at	AT1G06080	15.8505	18.4687	delta 9 desaturase (ADS1)	ADS1 (DELTA 9 DESATURASE 1); oxidoreductase
262635_at	AT1G06570	-7.28666	2.6646	4-hydroxyphenylpyruvate dioxygenase (HPD)	PDS1 (PHYTOENE DESATURATION 1); 4-hydroxyphenylpyruvate dioxygenase
256061_at	AT1G07040	-7.02317	2.48549	expressed protein	expressed protein
261745_at	AT1G08500	2.15193	2.496	plastocyanin-like domain-containing protein	plastocyanin-like domain-containing protein
264777_at	AT1G08630	-171.848	5.09243	L-allo-threonine aldolase-related	THA1 (Threonine Aldolase 1); aldehyde-lyase/ threonine aldolase
264501_at	AT1G09390	-5.12526	-2.50555	GDSL-motif lipase/hydrolase family protein	GDSL-motif lipase/hydrolase family protein
264512_at	AT1G09575	-2.3155	2.77249	expressed protein	expressed protein
264689_at	AT1G09900	2.01698	-2.58401	pentatricopeptide (PPR) repeat-containing protein	pentatricopeptide (PPR) repeat-containing protein
264525_at	AT1G10060	-2.02067	2.62153	branched-chain amino acid aminotransferase 1 / branched-chain amino acid transaminase 1 (BCAT1)	branched-chain amino acid aminotransferase 1 / branched-chain amino acid transaminase 1 (BCAT1)	BCAT1
264524_at	AT1G10070	-98.1289	18.8076	branched-chain amino acid aminotransferase 2 / branched-chain amino acid transaminase 2 (BCAT2)	ATBCAT-2 (ARABIDOPSIS THALIANA BRANCHED-CHAIN AMINO ACID TRANSAMINASE 2); branched-chain-amino-acid transaminase/ catalytic	BCAT2
264467_at	AT1G10140	-6.69789	2.8297	expressed protein	expressed protein
264436_at	AT1G10370	69.4072	-2.22259	glutathione S-transferase, putative (ERD9)	ERD9 (EARLY-RESPONSIVE TO DEHYDRATION 9); glutathione transferase
263209_at	AT1G10522	2.49548	-2.15447	expressed protein	unknown protein
263207_at	AT1G10550	-18.4456	2.13313	xyloglucan:xyloglucosyl transferase, putative / xyloglucan endotransglycosylase, putative / endo-xyloglucan transferase, putative	XTH33; hydrolase, acting on glycosyl bonds / hydrolase, hydrolyzing O-glycosyl compounds / xyloglucan:xyloglucosyl transferase
261834_at	AT1G10640	48.81	-4.60351	polygalacturonase, putative / pectinase, putative	polygalacturonase
262456_at	AT1G11260	-40.5576	2.50622	glucose transporter (STP1)	STP1 (SUGAR TRANSPORTER 1); carbohydrate transmembrane transporter/ sugar:hydrogen symporter	STP1
261826_at	AT1G11580	-2.71091	-2.60277	pectin methylesterase, putative	PMEPCRA (METHYLESTERASE PCR A); enzyme inhibitor/ pectinesterase
259364_at	AT1G13260	-3.53997	2.53554	DNA-binding protein RAV1 (RAV1)	RAV1; DNA binding / transcription factor/ transcription repressor
262831_at	AT1G14730	7.15831	2.17098	cytochrome B561 family	LOCATED IN: endomembrane system, integral to membrane; EXPRESSED IN: 16 plant structures; EXPRESSED DURING: 7 growth stages; CONTAINS InterPro DOMAIN/s: Cytochrome b561, eukaryote (InterPro:IPR004877), Cytochrome b561/ferric reductase transmembrane (InterPro:IPR006593); BEST Arabidopsis thaliana protein match is: ACYB-1; carbon-monoxide oxygenase (TAIR:AT5G38630.1); Has 447 Blast hits to 446 prot…
262844_at	AT1G14890	-3.13322	2.77709	invertase/pectin methylesterase inhibitor family protein	enzyme inhibitor/ pectinesterase/ pectinesterase inhibitor
262580_at	AT1G15330	-58.2154	3.30766	CBS domain-containing protein	CBS domain-containing protein
259502_at	AT1G15670	-3.47824	2.11113	kelch repeat-containing F-box family protein	kelch repeat-containing F-box family protein
262730_at	AT1G16390	-31.1804	-2.69525	organic cation transporter-related	ATOCT3 (ARABIDOPSIS THALIANA ORGANIC CATION/CARNITINE TRANSPORTER 3); carbohydrate transmembrane transporter/ sugar:hydrogen symporter
262533_at	AT1G17090	7.23029	-2.02459	expressed protein	expressed protein
260662_at	AT1G19540	-10.7835	3.72307	isoflavone reductase, putative	isoflavone reductase, putative
261226_at	AT1G20190	2.08953	2.27623	expansin, putative (EXP11)	ATEXPA11 (ARABIDOPSIS THALIANA EXPANSIN 11)
261456_at	AT1G21050	-2.30093	3.52429	expressed protein	expressed protein
262502_at	AT1G21600	-2.67202	-2.01479	expressed protein	PTAC6 (PLASTID TRANSCRIPTIONALLY ACTIVE6)
262505_at	AT1G21680	-4.06787	2.84688	expressed protein	FUNCTIONS IN: molecular_function unknown; INVOLVED IN: biological_process unknown; LOCATED IN: plasma membrane, vacuole, plant-type cell wall; EXPRESSED IN: 25 plant structures; EXPRESSED DURING: 13 growth stages; CONTAINS InterPro DOMAIN/s: WD40-like Beta Propeller (InterPro:IPR011659), Six-bladed beta-propeller, TolB-like (InterPro:IPR011042); BEST Arabidopsis thaliana protein match is: unknown…
262488_at	AT1G21830	-2.95737	2.81956	expressed protein	expressed protein
261934_at	AT1G22400	-14.9832	-2.69703	UDP-glucoronosyl/UDP-glucosyl transferase family protein	UGT85A1; UDP-glycosyltransferase/ cis-zeatin O-beta-D-glucosyltransferase/ glucuronosyltransferase/ trans-zeatin O-beta-D-glucosyltransferase/ transferase, transferring glycosyl groups / transferase, transferring hexosyl groups
264209_at	AT1G22740	-30.76	2.65966	Ras-related protein (RAB7) / AtRab75 / small GTP-binding protein, putative	RABG3B; GTP binding
264774_at	AT1G22890	-29.878	3.62168	expressed protein	expressed protein
264901_at	AT1G23090	-2.24419	-2.23314	sulfate transporter, putative	AST91 (SULFATE TRANSPORTER 91); sulfate transmembrane transporter
264887_at	AT1G23120	-3.55583	2.06565	major latex protein-related / MLP-related	major latex protein-related / MLP-related
264898_at	AT1G23205	2.63987	-4.76881	invertase/pectin methylesterase inhibitor family protein	invertase/pectin methylesterase inhibitor family protein
263034_at	AT1G24020	18.623	-2.61029	Bet v I allergen family protein	MLP423 (MLP-LIKE PROTEIN 423)
255742_at	AT1G25560	-2.87269	2.73442	AP2 domain-containing transcription factor, putative	TEM1 (TEMPRANILLO 1); transcription factor
245876_at	AT1G26230	2.26202	-2.28429	chaperonin, putative	chaperonin, putative
261016_at	AT1G26560	15.2553	-3.34388	glycosyl hydrolase family 1 protein	BGLU40 (BETA GLUCOSIDASE 40); catalytic/ cation binding / hydrolase, hydrolyzing O-glycosyl compounds
264442_at	AT1G27480	2.16747	-2.11609	lecithin:cholesterol acyltransferase family protein / LACT family protein	lecithin:cholesterol acyltransferase family protein / LACT family protein
245659_at	AT1G28260	-6.68133	2.12555	expressed protein	INVOLVED IN: biological_process unknown; LOCATED IN: cellular_component unknown; EXPRESSED IN: 21 plant structures; EXPRESSED DURING: 13 growth stages; BEST Arabidopsis thaliana protein match is: SMG7 (TAIR:AT5G19400.1); Has 341 Blast hits to 340 proteins in 87 species: Archae - 0; Bacteria - 0; Metazoa - 225; Fungi - 71; Plants - 35; Viruses - 0; Other Eukaryotes - 10 (source: NCBI BLink).
245668_at	AT1G28330	-23.5274	3.28586	dormancy-associated protein, putative (DRM1)	DYL1 (DORMANCY-ASSOCIATED PROTEIN-LIKE 1)
262736_at	AT1G28570	11.6013	-2.48583	GDSL-motif lipase, putative	GDSL-motif lipase, putative
261804_at	AT1G30530	10.0206	-2.66164	UDP-glucoronosyl/UDP-glucosyl transferase family protein	UGT78D1 (UDP-GLUCOSYL TRANSFERASE 78D1); UDP-glycosyltransferase/ quercetin 3-O-glucosyltransferase/ transferase, transferring glycosyl groups
265102_at	AT1G30870	2.81149	-2.31231	cationic peroxidase, putative	cationic peroxidase, putative
262001_at	AT1G33790	-30.7906	-2.16604	jacalin lectin family protein	jacalin lectin family protein
261292_at	AT1G36940	-5.94753	2.79668	hypothetical protein	hypothetical protein
262719_at	AT1G43590	-4.89742	2.74262	hypothetical protein	transposable element gene
260869_at	AT1G43800	19.1323	-2.18305	acyl-(acyl-carrier-protein) desaturase, putative / stearoyl-ACP desaturase, putative	acyl-(acyl-carrier-protein) desaturase, putative / stearoyl-ACP desaturase, putative
261301_at	AT1G48570	2.2047	-2.12972	zinc finger (Ran-binding) family protein	zinc finger (Ran-binding) family protein
256144_at	AT1G48630	3.71952	-2.36577	guanine nucleotide-binding family protein / activated protein kinase C receptor, putative / RACK, putative	RACK1B_AT (RECEPTOR FOR ACTIVATED C KINASE 1 B); nucleotide binding
262128_at	AT1G52690	180.858	4.57583	late embryogenesis abundant protein, putative / LEA protein, putative	late embryogenesis abundant protein, putative / LEA protein, putative
261368_at	AT1G53070	36.2002	-2.02815	legume lectin family protein	legume lectin family protein
260589_at	AT1G53400	-2.83207	2.01783	expressed protein	unknown protein
260989_at	AT1G53450	-4.3181	3.82898	expressed protein	expressed protein
264186_at	AT1G54570	5.9834	-2.12126	esterase/lipase/thioesterase family protein	esterase/lipase/thioesterase family protein
264238_at	AT1G54740	-18.5933	2.31881	expressed protein	expressed protein
256352_at	AT1G54970	2.44434	-2.26961	proline-rich family protein	ATPRP1 (PROLINE-RICH PROTEIN 1); structural constituent of cell wall
265070_at	AT1G55510	-17.4638	2.47073	2-oxoisovalerate dehydrogenase, putative / 3-methyl-2-oxobutanoate dehydrogenase, putative / branched-chain alpha-keto acid dehydrogenase E1 beta subunit, putative	BCDH BETA1 (BRANCHED-CHAIN ALPHA-KETO ACID DECARBOXYLASE E1 BETA SUBUNIT); 3-methyl-2-oxobutanoate dehydrogenase (2-methylpropanoyl-transferring)/ catalytic
262086_at	AT1G56050	3.77227	-3.10368	GTP-binding protein-related	GTP-binding protein-related
262094_at	AT1G56110	4.62381	-2.07337	nucleolar protein Nop56, putative	NOP56 (Arabidopsis homolog of nucleolar protein Nop56)
262092_at	AT1G56150	2.49133	6.92566	auxin-responsive family protein	SAUR71
256225_at	AT1G56220	-20.4161	2.68227	dormancy/auxin associated family protein	dormancy/auxin associated family protein
256217_at	AT1G56320	22.2831	3.41707	expressed protein	unknown protein
259632_at	AT1G56430	57.4782	-5.01322	nicotianamine synthase, putative	NAS4 (NICOTIANAMINE SYNTHASE 4); nicotianamine synthase
245628_at	AT1G56650	10.8092	-3.39057	myb family transcription factor (MYB75)	PAP1 (PRODUCTION OF ANTHOCYANIN PIGMENT 1); DNA binding / transcription factor
246396_at	AT1G58180	-23.3436	3.09097	carbonic anhydrase family protein / carbonate dehydratase family protein	carbonic anhydrase family protein / carbonate dehydratase family protein
263679_at	AT1G59990	2.40147	-2.53123	DEAD/DEAH box helicase, putative (RH22)	DEAD/DEAH box helicase, putative (RH22)
264246_at	AT1G60140	-5.13058	2.1295	glycosyl transferase family 20 protein / trehalose-phosphatase family protein	ATTPS10 (trehalose phosphate synthase); transferase, transferring glycosyl groups / trehalose-phosphatase
264931_at	AT1G60590	16.4976	-5.35828	polygalacturonase, putative / pectinase, putative	polygalacturonase, putative / pectinase, putative
264745_at	AT1G62180	4.85473	-2.83506	5'-adenylylsulfate reductase 2, chloroplast (APR2) (APSR) / adenosine 5'-phosphosulfate 5'-adenylylsulfate (APS) sulfotransferase 2 / 3'-phosphoadenosine-5'-phosphosulfate (PAPS) reductase homolog 43 (PRH-43)	APR2 (5'ADENYLYLPHOSPHOSULFATE REDUCTASE 2); adenylyl-sulfate reductase/ phosphoadenylyl-sulfate reductase (thioredoxin)	APR2/PRH43/APSR
262644_at	AT1G62710	6.04428	2.83188	vacuolar processing enzyme beta / beta-VPE	BETA-VPE (BETA VACUOLAR PROCESSING ENZYME); cysteine-type endopeptidase
261957_at	AT1G64660	-4.07527	6.78223	Cys/Met metabolism pyridoxal-phosphate-dependent enzyme family protein	ATMGL (ARABIDOPSIS THALIANA METHIONINE GAMMA-LYASE); catalytic/ methionine gamma-lyase
261907_at	AT1G65060	2.93753	-2.84978	4-coumarate--CoA ligase 3 / 4-coumaroyl-CoA synthase 3 (4CL3)	4CL3; 4-coumarate-CoA ligase	4CL3
264636_at	AT1G65490	5.67666	-5.25003	expressed protein	expressed protein
261921_at	AT1G65900	17.2879	-2.19249	expressed protein	expressed protein
245193_at	AT1G67810	-4.13572	-2.0107	Fe-S metabolism associated domain-containing protein	SUFE2 (SULFUR E 2); enzyme activator
260343_at	AT1G69200	2.68334	-3.18818	pfkB-type carbohydrate kinase family protein	kinase
260357_at	AT1G69260	29.2606	2.18325	expressed protein	AFP1 (ABI FIVE BINDING PROTEIN)
256300_at	AT1G69490	-70.5465	3.00173	no apical meristem (NAM) family protein	NAP (NAC-like, activated by AP3/PI); transcription factor
259834_at	AT1G69570	-12.8576	5.18438	Dof-type zinc finger domain-containing protein	Dof-type zinc finger domain-containing protein
260371_at	AT1G69690	-2.42255	3.87824	TCP family transcription factor, putative	TCP family transcription factor, putative
259751_at	AT1G71030	-319.357	17.3995	myb family transcription factor	MYBL2 (ARABIDOPSIS MYB-LIKE 2); DNA binding / transcription factor
260167_at	AT1G71970	-7.01045	2.33637	expressed protein	expressed protein
262376_at	AT1G72970	8.67652	-2.11399	glucose-methanol-choline (GMC) oxidoreductase family protein	HTH (HOTHEAD); FAD binding / aldehyde-lyase/ mandelonitrile lyase
245734_at	AT1G73480	3.67313	3.85223	hydrolase, alpha/beta fold family protein	hydrolase, alpha/beta fold family protein
260048_at	AT1G73750	-4.17774	2.8013	expressed protein	expressed protein
260070_at	AT1G73830	-3.31935	2.05494	basic helix-loop-helix (bHLH) family protein	BEE3 (BR ENHANCED EXPRESSION 3); DNA binding / transcription factor
261782_at	AT1G76110	-10.9331	-2.80673	high mobility group (HMG1/2) family protein / ARID/BRIGHT DNA-binding domain-containing protein	high mobility group (HMG1/2) family protein / ARID/BRIGHT DNA-binding domain-containing protein
259982_at	AT1G76410	-44.0406	3.87738	zinc finger (C3HC4-type RING finger) family protein	ATL8; protein binding / zinc ion binding
259878_at	AT1G76790	27.3199	-3.10383	O-methyltransferase family 2 protein	O-methyltransferase family 2 protein
264956_at	AT1G76990	-2.70629	-2.07209	ACT domain containing protein	ACR3; amino acid binding
264953_at	AT1G77120	7.0281	-2.16036	alcohol dehydrogenase (ADH)	ADH1 (ALCOHOL DEHYDROGENASE 1); alcohol dehydrogenase	ADH
264482_at	AT1G77210	-136.785	2.58193	sugar transporter, putative	sugar transporter, putative
262162_at	AT1G78020	3.0109	-3.07036	senescence-associated protein-related	senescence-associated protein-related
262181_at	AT1G78060	3.54988	-2.05125	glycosyl hydrolase family 3 protein	glycosyl hydrolase family 3 protein
260745_at	AT1G78370	33.3568	-2.015	glutathione S-transferase, putative	ATGSTU20 (GLUTATHIONE S-TRANSFERASE TAU 20); glutathione transferase
263133_at	AT1G78450	-2.75192	-2.89785	SOUL heme-binding family protein	SOUL heme-binding family protein
263134_at	AT1G78570	5.6827	-2.19767	NAD-dependent epimerase/dehydratase family protein	RHM1 (RHAMNOSE BIOSYNTHESIS 1); UDP-L-rhamnose synthase/ UDP-glucose 4,6-dehydratase/ catalytic
264248_at	AT1G78700	-2.98058	2.58164	brassinosteroid signalling positive regulator-related	brassinosteroid signalling positive regulator-related
264131_at	AT1G79150	5.54706	-2.0637	expressed protein	binding
261395_at	AT1G79700	-29.2669	2.09161	ovule development protein, putative	ovule development protein, putative
262050_at	AT1G80130	256.603	2.44979	expressed protein	binding
262049_at	AT1G80180	-8.30594	2.1776	expressed protein	expressed protein
260279_at	AT1G80420	-8.02682	2.52585	DNA repair protein, putative (XRCC1)	DNA repair protein, putative (XRCC1)
260287_at	AT1G80440	-116.855	2.44798	kelch repeat-containing F-box family protein	kelch repeat-containing F-box family protein
261892_at	AT1G80840	-4.70841	2.04991	WRKY family transcription factor	WRKY40; transcription factor
261901_at	AT1G80920	-112.273	3.02259	DNAJ heat shock N-terminal domain-containing protein	J8; heat shock protein binding / unfolded protein binding
265742_at	AT2G01290	3.20989	-2.99459	expressed protein	ribose-5-phosphate isomerase
263595_at	AT2G01890	3.88517	-4.29833	purple acid phosphatase, putative	PAP8 (PURPLE ACID PHOSPHATASE 8); acid phosphatase/ protein serine/threonine phosphatase
267477_at	AT2G02710	-26.4588	2.1416	PAC motif-containing protein	PLPB (PAS/LOV PROTEIN B); signal transducer/ two-component sensor
267474_at	AT2G02740	2.295	-2.31453	transcription factor, putative	WHY3 (WHIRLY 3); DNA binding
267472_at	AT2G02850	3.72851	-2.16961	plastocyanin-like domain-containing protein / plantacyanin, putative	ARPN (PLANTACYANIN); copper ion binding / electron carrier
264037_at	AT2G03750	-4.74123	-2.1757	sulfotransferase family protein	sulfotransferase family protein
263483_at	AT2G04030	4.26108	-2.55224	heat shock protein, putative	CR88; ATP binding
263403_at	AT2G04040	-9.67317	-2.08486	MATE efflux family protein	TX1; antiporter/ multidrug efflux pump/ multidrug transporter/ transporter
265511_at	AT2G05540	-5.23469	2.25219	glycine-rich protein	glycine-rich protein
266384_at	AT2G14660	3.8738	-2.78412	expressed protein	expressed protein
265478_at	AT2G15890	-54.0271	2.56604	expressed protein	MEE14 (maternal effect embryo arrest 14)
265481_at	AT2G15960	-3.10786	3.8807	expressed protein	expressed protein
263096_at	AT2G16060	4.69951	-3.17822	non-symbiotic hemoglobin 1 (HB1) (GLB1)	AHB1 (ARABIDOPSIS HEMOGLOBIN 1); oxygen binding / oxygen transporter	AHB1/GLB1
264788_at	AT2G17880	-349.112	3.20291	DNAJ heat shock protein, putative	DNAJ heat shock protein, putative
265819_at	AT2G17972	3.23008	-2.04256	expressed protein	expressed protein
266695_at	AT2G19810	-2.41321	2.37645	zinc finger (CCCH-type) family protein	zinc finger (CCCH-type) family protein
263873_at	AT2G21860	5.70816	-2.02658	violaxanthin de-epoxidase-related	violaxanthin de-epoxidase-related
264052_at	AT2G22330	6.01075	-3.05845	cytochrome P450, putative	CYP79B3; electron carrier/ heme binding / iron ion binding / monooxygenase/ oxygen binding
264002_at	AT2G22360	2.02913	-2.40103	DNAJ heat shock family protein	DNAJ heat shock family protein
264054_at	AT2G22540	-2.96542	2.0112	short vegetative phase protein (SVP)	SVP (SHORT VEGETATIVE PHASE); transcription factor/ translation repressor, nucleic acid binding
266801_at	AT2G22870	2.50311	-2.43871	expressed protein	EMB2001 (embryo defective 2001); GTP binding
267265_at	AT2G22980	-3.73195	2.55179	serine carboxypeptidase S10 family protein	serine-type carboxypeptidase
267263_at	AT2G23110	-3.94424	2.1969	expressed protein	FUNCTIONS IN: molecular_function unknown; INVOLVED IN: biological_process unknown; LOCATED IN: cellular_component unknown; CONTAINS InterPro DOMAIN/s: Late embryogenesis abundant protein 18 (InterPro:IPR018930); BEST Arabidopsis thaliana protein match is: unknown protein (TAIR:AT2G23120.1); Has 25 Blast hits to 25 proteins in 6 species: Archae - 0; Bacteria - 0; Metazoa - 0; Fungi - 0; Plants - 2…
266572_at	AT2G23840	11.8745	2.55806	HNH endonuclease domain-containing protein	HNH endonuclease domain-containing protein
266578_at	AT2G23910	17.0373	-4.25282	cinnamoyl-CoA reductase-related	cinnamoyl-CoA reductase-related
266567_at	AT2G24050	5.11995	-2.02357	MIF4G domain-containing protein / MA3 domain-containing protein	MIF4G domain-containing protein / MA3 domain-containing protein
265991_at	AT2G24120	2.2862	-2.15658	DNA-directed RNA polymerase, chloroplast (RPOPT)	SCA3 (SCABRA 3); DNA binding / DNA-directed RNA polymerase	RPOPT
265634_at	AT2G25530	8.65494	-2.25594	AFG1-like ATPase family protein	AFG1-like ATPase family protein
267614_at	AT2G26710	-2.25122	2.05426	cytochrome P450, putative	BAS1 (PHYB ACTIVATION TAGGED SUPPRESSOR 1); oxygen binding / steroid hydroxylase
264069_at	AT2G28000	2.06796	-2.27906	RuBisCO subunit binding-protein alpha subunit, chloroplast / 60 kDa chaperonin alpha subunit / CPN-60 alpha	CPN60A (CHAPERONIN-60ALPHA); ATP binding / protein binding
266265_at	AT2G29340	-4.53526	2.29723	short-chain dehydrogenase/reductase (SDR) family protein	short-chain dehydrogenase/reductase (SDR) family protein
266668_at	AT2G29760	2.2348	-3.07633	pentatricopeptide (PPR) repeat-containing protein	pentatricopeptide (PPR) repeat-containing protein
266805_at	AT2G30010	-2.16973	-2.36757	expressed protein	INVOLVED IN: biological_process unknown; EXPRESSED IN: 22 plant structures; EXPRESSED DURING: 13 growth stages; CONTAINS InterPro DOMAIN/s: Protein of unknown function DUF231, plant (InterPro:IPR004253); BEST Arabidopsis thaliana protein match is: PMR5 (POWDERY MILDEW RESISTANT 5) (TAIR:AT5G58600.1); Has 709 Blast hits to 698 proteins in 16 species: Archae - 0; Bacteria - 0; Metazoa - 0; Fungi - …
267307_at	AT2G30210	9.60246	-2.02157	laccase, putative / diphenol oxidase, putative	LAC3 (laccase 3); laccase
267516_at	AT2G30520	-3.95296	-2.32423	signal transducer of phototropic response (RPT2)	RPT2 (ROOT PHOTOTROPISM 2); protein binding
267523_at	AT2G30600	-13.3423	2.63212	BTB/POZ domain-containing protein	BTB/POZ domain-containing protein
263460_at	AT2G31810	-3.79739	2.05497	acetolactate synthase small subunit, putative	acetolactate synthase small subunit, putative
265672_at	AT2G31980	3.4819	6.78503	cysteine proteinase inhibitor-related	cysteine proteinase inhibitor-related
265680_at	AT2G32150	-51.1958	2.72186	haloacid dehalogenase-like hydrolase family protein	haloacid dehalogenase-like hydrolase family protein
267457_at	AT2G33790	16.107	2.5818	pollen Ole e 1 allergen and extensin family protein	AGP30 (ARABINOGALACTAN PROTEIN30)
267460_at	AT2G33810	-44.1484	2.27874	squamosa promoter-binding protein-like 3 (SPL3)	SPL3 (SQUAMOSA PROMOTER BINDING PROTEIN-LIKE 3); DNA binding / transcription factor	SPL3
267461_at	AT2G33830	-67.8605	2.69879	dormancy/auxin associated family protein	dormancy/auxin associated family protein
266996_at	AT2G34490	34.6901	-2.27976	cytochrome P450 family protein	CYP710A2 (cytochrome P450, family 710, subfamily A, polypeptide 2); C-22 sterol desaturase/ oxygen binding
266956_at	AT2G34510	-2.38801	-2.59617	expressed protein	FUNCTIONS IN: molecular_function unknown; INVOLVED IN: biological_process unknown; LOCATED IN: anchored to membrane; EXPRESSED IN: 20 plant structures; EXPRESSED DURING: 14 growth stages; CONTAINS InterPro DOMAIN/s: Protein of unknown function DUF642 (InterPro:IPR006946), Galactose-binding like (InterPro:IPR008979); BEST Arabidopsis thaliana protein match is: unknown protein (TAIR:AT1G29980.1); H…
266544_at	AT2G35300	3.2515	2.62744	late embryogenesis abundant group 1 domain-containing protein / LEA group 1 domain-containing protein	late embryogenesis abundant group 1 domain-containing protein / LEA group 1 domain-containing protein
263942_at	AT2G35860	14.2921	-2.03806	beta-Ig-H3 domain-containing protein / fasciclin domain-containing protein	FLA16 (FASCICLIN-LIKE ARABINOGALACTAN PROTEIN 16 PRECURSOR)
263951_at	AT2G35960	3.11465	-4.52412	harpin-induced family protein / HIN1 family protein / harpin-responsive family protein	NHL12	HIN1
263918_at	AT2G36590	5.37539	-2.95713	proline transporter, putative	ProT3 (PROLINE TRANSPORTER 3); L-proline transmembrane transporter/ amino acid transmembrane transporter
265208_at	AT2G36690	-2.28388	2.41453	oxidoreductase, 2OG-Fe(II) oxygenase family protein	oxidoreductase, 2OG-Fe(II) oxygenase family protein
263841_at	AT2G36870	40.4969	-2.90346	xyloglucan:xyloglucosyl transferase, putative / xyloglucan endotransglycosylase, putative / endo-xyloglucan transferase, putative	xyloglucan:xyloglucosyl transferase, putative / xyloglucan endotransglycosylase, putative / endo-xyloglucan transferase, putative
263845_at	AT2G37040	3.71392	-2.7433	phenylalanine ammonia-lyase 1 (PAL1)	pal1 (Phe ammonia lyase 1); phenylalanine ammonia-lyase	PAL1
267181_at	AT2G37760	2.42283	2.00246	aldo/keto reductase family protein	aldo/keto reductase family protein
266098_at	AT2G37870	463.817	5.109	protease inhibitor/seed storage/lipid transfer protein (LTP) family protein	protease inhibitor/seed storage/lipid transfer protein (LTP) family protein
263265_at	AT2G38820	-50.5437	2.70635	expressed protein	expressed protein
266983_at	AT2G39400	-24.9895	2.20643	hydrolase, alpha/beta fold family protein	hydrolase, alpha/beta fold family protein
267590_at	AT2G39700	2.55524	2.02566	expansin, putative (EXP4)	ATEXPA4 (ARABIDOPSIS THALIANA EXPANSIN A4)
267357_at	AT2G40000	-46.3094	3.88147	expressed protein	HSPRO2 (ARABIDOPSIS ORTHOLOG OF SUGAR BEET HS1 PRO-1 2)
263836_at	AT2G40330	-12.0866	-3.24695	Bet v I allergen family protein	Bet v I allergen family protein
263827_at	AT2G40420	-18.152	2.62305	amino acid transporter family protein	amino acid transporter family protein
267083_at	AT2G41100	-5.67761	2.02562	touch-responsive protein / calmodulin-related protein 3, touch-induced (TCH3)	TCH3 (TOUCH 3); calcium ion binding
267080_at	AT2G41190	7.67555	2.86983	amino acid transporter family protein	amino acid transporter family protein
260523_at	AT2G41720	-2.14169	-2.35331	pentatricopeptide (PPR) repeat-containing protein	EMB2654 (EMBRYO DEFECTIVE 2654)
267586_at	AT2G41950	5.03611	-2.04085	expressed protein	expressed protein
267580_at	AT2G41990	-11.8096	-2.19817	expressed protein	unknown protein
263981_at	AT2G42870	-26.7848	12.1378	expressed protein	PAR1 (PHY RAPIDLY REGULATED 1)
265248_at	AT2G43010	-2.01949	3.55972	phytochrome-interacting factor 4 (PIF4) / basic helix-loop-helix protein 9 (bHLH9) / short under red-light 2 (SRL2)	PIF4 (phytochrome interacting factor 4); DNA binding / protein binding / transcription factor	PIF4/SRL2/bHLH9
260536_at	AT2G43400	-7.50492	2.72742	electron transfer flavoprotein-ubiquinone oxidoreductase family protein	ETFQO (electron-transfer flavoprotein:ubiquinone oxidoreductase); catalytic/ electron carrier/ electron-transferring-flavoprotein dehydrogenase
260547_at	AT2G43550	11.3631	-3.6652	trypsin inhibitor, putative	trypsin inhibitor, putative
260565_at	AT2G43800	3.76814	-2.77585	formin homology 2 domain-containing protein / FH2 domain-containing protein	formin homology 2 domain-containing protein / FH2 domain-containing protein
266125_at	AT2G45050	-4.14522	2.11387	zinc finger (GATA type) family protein	zinc finger (GATA type) family protein
245136_at	AT2G45210	-2.4115	2.24729	auxin-responsive protein-related	SAUR36
245145_at	AT2G45440	2.4999	-2.14441	dihydrodipicolinate synthase 2 (DHDPS2)	DHDPS2 (DIHYDRODIPICOLINATE SYNTHASE); catalytic/ dihydrodipicolinate synthase/ lyase	DHDPS2
266555_at	AT2G46270	2.26253	2.91249	G-box binding factor 3 (GBF3)	GBF3 (G-BOX BINDING FACTOR 3); sequence-specific DNA binding / transcription factor
263777_at	AT2G46450	2.48859	-2.06495	cyclic nucleotide-regulated ion channel, putative (CNGC12)	ATCNGC12; cation channel/ cyclic nucleotide binding / ion channel
265454_at	AT2G46530	13.9025	2.8197	transcriptional factor B3 family protein / auxin-responsive factor AUX/IAA-related	ARF11 (AUXIN RESPONSE FACTOR 11); transcription factor
266327_at	AT2G46680	25.3348	2.56833	homeobox-leucine zipper protein 7 (HB-7) / HD-ZIP transcription factor 7	ATHB-7 (ARABIDOPSIS THALIANA HOMEOBOX 7); transcription activator/ transcription factor	ATHB-7
266715_at	AT2G46780	-2.28101	2.15885	RNA recognition motif (RRM)-containing protein	RNA binding / nucleic acid binding / nucleotide binding
260527_at	AT2G47270	-29.4417	3.02005	expressed protein	transcription factor/ transcription regulator
266462_at	AT2G47770	185.043	2.88384	benzodiazepine receptor-related	benzodiazepine receptor-related
262349_at	AT2G48130	27.4791	2.17056	protease inhibitor/seed storage/lipid transfer protein (LTP) family protein	protease inhibitor/seed storage/lipid transfer protein (LTP) family protein
262317_at	AT2G48140	12.3871	4.56429	protease inhibitor/seed storage/lipid transfer protein (LTP) family protein	EDA4 (embryo sac development arrest 4); lipid binding
259104_at	AT3G02170	-8.7787	2.20501	expressed protein	LNG2 (LONGIFOLIA2)
258497_at	AT3G02380	-4.05633	-2.04205	zinc finger protein CONSTANS-LIKE 2 (COL2)	COL2 (constans-like 2); transcription factor/ zinc ion binding
258498_at	AT3G02480	44.9111	3.95924	ABA-responsive protein-related	ABA-responsive protein-related
258613_at	AT3G02870	13.4091	-2.21279	inositol-1(or 4)-monophosphatase, putative / inositol monophosphatase, putative / IMPase, putative	VTC4; 3'(2'),5'-bisphosphate nucleotidase/ L-galactose-1-phosphate phosphatase/ inositol or phosphatidylinositol phosphatase/ inositol-1(or 4)-monophosphatase
258609_at	AT3G02910	8.41882	-2.33963	expressed protein	FUNCTIONS IN: molecular_function unknown; INVOLVED IN: biological_process unknown; LOCATED IN: cellular_component unknown; EXPRESSED IN: 23 plant structures; EXPRESSED DURING: 15 growth stages; CONTAINS InterPro DOMAIN/s: Butirosin biosynthesis, BtrG-like (InterPro:IPR013024), AIG2-like (InterPro:IPR009288); BEST Arabidopsis thaliana protein match is: unknown protein (TAIR:AT5G46720.1); Has 210 B…
259172_at	AT3G03630	-2.40581	-2.06673	cysteine synthase, chloroplast, putative / O-acetylserine (thiol)-lyase, putative / O-acetylserine sulfhydrylase, putative	CS26; cysteine synthase
259348_at	AT3G03770	15.9721	-3.68364	leucine-rich repeat transmembrane protein kinase, putative	leucine-rich repeat transmembrane protein kinase, putative
258573_at	AT3G04260	-2.22426	-2.57128	SAP domain-containing protein	PTAC3 (PLASTID TRANSCRIPTIONALLY ACTIVE3); DNA binding / nucleic acid binding
258589_at	AT3G04290	5.75546	-2.27472	GDSL-motif lipase/hydrolase family protein	LTL1 (LI-TOLERANT LIPASE 1); carboxylesterase/ hydrolase, acting on ester bonds
258802_at	AT3G04650	6.08124	-2.76009	expressed protein	oxidoreductase
259311_at	AT3G05060	3.28889	-2.11135	SAR DNA-binding protein, putative	SAR DNA-binding protein, putative
259351_at	AT3G05150	-58.6654	2.48697	sugar transporter family protein	sugar transporter family protein
259308_at	AT3G05180	3.62429	-2.13236	GDSL-motif lipase/hydrolase family protein	GDSL-motif lipase/hydrolase family protein
259133_at	AT3G05400	2.30281	-2.02755	sugar transporter, putative	sugar transporter, putative
258895_at	AT3G05600	6.33504	-3.76505	epoxide hydrolase, putative	epoxide hydrolase, putative
258735_at	AT3G05880	2.22748	2.04199	hydrophobic protein (RCI2A) / low temperature and salt responsive protein (LTI6A)	RCI2A (RARE-COLD-INDUCIBLE 2A)	RCI2A/LTI6A
258472_at	AT3G06080	-14.1718	2.0116	expressed protein	unknown protein
258911_at	AT3G06470	-5.0929	-2.02499	GNS1/SUR4 membrane family protein	GNS1/SUR4 membrane family protein
258505_at	AT3G06530	3.70335	-2.01693	BAP28-related	binding
258501_at	AT3G06780	-5.4607	2.34208	glycine-rich protein	glycine-rich protein
258527_at	AT3G06850	-38.445	2.29488	branched chain alpha-keto acid dehydrogenase E2 subunit (din3)	BCE2; acetyltransferase/ alpha-ketoacid dehydrogenase/ dihydrolipoamide branched chain acyltransferase	din3
258554_at	AT3G06980	-2.15184	-2.01021	DEAD/DEAH box helicase, putative	DEAD/DEAH box helicase, putative
258545_at	AT3G07050	3.49461	-2.12333	GTP-binding family protein	GTP-binding family protein
259015_at	AT3G07350	-293.418	2.28495	expressed protein	expressed protein
259244_at	AT3G07650	-8.09161	-2.03983	zinc finger (B-box type) family protein	COL9 (CONSTANS-LIKE 9); transcription factor/ zinc ion binding
258979_at	AT3G09440	6.8859	-2.0485	heat shock cognate 70 kDa protein 3 (HSC70-3) (HSP70-3)	heat shock cognate 70 kDa protein 3 (HSC70-3) (HSP70-3)
258708_at	AT3G09580	-19.8611	-2.54257	amine oxidase family protein	amine oxidase family protein
258939_at	AT3G10020	-23.1477	3.16524	expressed protein	expressed protein
258884_at	AT3G10050	3.3133	-2.20199	threonine ammonia-lyase / threonine dehydratase / threonine deaminase (OMR1)	OMR1 (L-O-METHYLTHREONINE RESISTANT 1); L-threonine ammonia-lyase	OMR1
258935_at	AT3G10120	-4.88998	2.25877	expressed protein	expressed protein
258966_at	AT3G10690	2.50807	-2.40895	DNA gyrase subunit A family protein	DNA gyrase subunit A family protein
256433_at	AT3G10985	-10.2198	2.74931	wound-responsive protein-related	SAG20 (SENESCENCE ASSOCIATED GENE 20)
259234_at	AT3G11620	-4.93076	2.12535	expressed protein	unknown protein
256270_at	AT3G12300	-2.71127	2.16647	expressed protein	unknown protein
256243_at	AT3G12500	2.3982	2.27121	basic endochitinase	ATHCHIB (ARABIDOPSIS THALIANA BASIC CHITINASE); chitinase
257697_at	AT3G12700	4.15988	-2.0504	aspartyl protease family protein	aspartyl protease family protein
256965_at	AT3G13450	-32.7315	2.32244	2-oxoisovalerate dehydrogenase / 3-methyl-2-oxobutanoate dehydrogenase / branched-chain alpha-keto acid dehydrogenase E1 beta subunit (DIN4)	DIN4 (DARK INDUCIBLE 4); 3-methyl-2-oxobutanoate dehydrogenase (2-methylpropanoyl-transferring)/ catalytic	din4
256983_at	AT3G13470	9.49197	-2.93841	chaperonin, putative	chaperonin, putative
257008_at	AT3G14210	6.00103	2.62431	myrosinase-associated protein, putative	ESM1 (epithiospecifier modifier 1); carboxylesterase/ hydrolase, acting on ester bonds
258402_at	AT3G15450	-171.829	2.32816	expressed protein	unknown protein
258225_at	AT3G15630	-170.43	2.14912	expressed protein	expressed protein
258252_at	AT3G15720	4.76179	-4.98188	glycoside hydrolase family 28 protein / polygalacturonase (pectinase) family protein	glycoside hydrolase family 28 protein / polygalacturonase (pectinase) family protein
258263_at	AT3G15780	-2.35808	2.00683	expressed protein	expressed protein
258223_at	AT3G15840	-2.12712	2.03628	expressed protein	PIFI (post-illumination chlorophyll fluorescence increase)
258250_at	AT3G15850	-4.02257	-2.19428	fatty acid desaturase family protein	FAD5 (FATTY ACID DESATURASE 5); 16:0 monogalactosyldiacylglycerol desaturase/ oxidoreductase
259379_at	AT3G16350	-3.41655	-2.33722	myb family transcription factor	myb family transcription factor
257650_at	AT3G16800	2.42708	5.13709	protein phosphatase 2C, putative / PP2C, putative	protein phosphatase 2C, putative / PP2C, putative
257894_at	AT3G17100	-3.72554	2.13788	expressed protein	transcription factor
258347_at	AT3G17520	3.81803	2.29495	late embryogenesis abundant domain-containing protein / LEA domain-containing protein	late embryogenesis abundant domain-containing protein / LEA domain-containing protein
258159_at	AT3G17840	5.08495	-2.03586	leucine-rich repeat transmembrane protein kinase, putative	RLK902; ATP binding / kinase/ protein serine/threonine kinase
258155_at	AT3G18130	4.86056	-2.86195	guanine nucleotide-binding family protein / activated protein kinase C receptor (RACK1)	RACK1C_AT (RECEPTOR FOR ACTIVATED C KINASE 1 C); nucleotide binding	RACK1
258025_at	AT3G19480	2.69543	-2.22427	D-3-phosphoglycerate dehydrogenase, putative / 3-PGDH, putative	D-3-phosphoglycerate dehydrogenase, putative / 3-PGDH, putative
258167_at	AT3G21560	11.1472	-2.91392	UDP-glucosyltransferase, putative	UGT84A2; UDP-glycosyltransferase/ sinapate 1-glucosyltransferase
258179_at	AT3G21690	2.62161	-2.61073	MATE efflux family protein	MATE efflux family protein
256937_at	AT3G22620	88.9129	2.22433	protease inhibitor/seed storage/lipid transfer protein (LTP) family protein	protease inhibitor/seed storage/lipid transfer protein (LTP) family protein
258321_at	AT3G22840	46.6991	-3.10405	chlorophyll A-B binding family protein / early light-induced protein (ELIP)	ELIP1 (EARLY LIGHT-INDUCABLE PROTEIN); chlorophyll binding	ELIP
257766_at	AT3G23030	-2.59275	3.62377	auxin-responsive protein / indoleacetic acid-induced protein 2 (IAA2)	IAA2 (INDOLE-3-ACETIC ACID INDUCIBLE 2); transcription factor	IAA2
257173_at	AT3G23810	15.1157	-2.28266	adenosylhomocysteinase, putative / S-adenosyl-L-homocysteine hydrolase, putative / AdoHcyase, putative	SAHH2 (S-ADENOSYL-L-HOMOCYSTEINE (SAH) HYDROLASE 2); adenosylhomocysteinase/ binding / catalytic
256862_at	AT3G23940	2.27837	-2.329	dehydratase family	dehydratase family
257253_at	AT3G24190	7.40602	-2.04444	ABC1 family protein	ABC1 family protein
256621_at	AT3G24450	-4.55153	2.3809	copper-binding family protein	copper-binding family protein
257600_at	AT3G24770	5.29392	-2.01159	CLE41, putative	CLE41 (CLAVATA3/ESR-RELATED 41); protein binding / receptor binding	CLE41
257623_at	AT3G26210	-3.35521	2.14882	cytochrome P450 71B23, putative (CYP71B23)	CYP71B23; electron carrier/ heme binding / iron ion binding / monooxygenase/ oxygen binding
257628_at	AT3G26290	10.7766	2.96752	cytochrome P450 71B26, putative (CYP71B26)	CYP71B26; electron carrier/ heme binding / iron ion binding / monooxygenase/ oxygen binding
257615_at	AT3G26510	-27.0608	2.02368	octicosapeptide/Phox/Bem1p (PB1) domain-containing protein	octicosapeptide/Phox/Bem1p (PB1) domain-containing protein
257830_at	AT3G26690	-2.1109	2.11217	MutT/nudix family protein	ATNUDX13 (ARABIDOPSIS THALIANA NUDIX HYDROLASE HOMOLOG 13); bis(5'-adenosyl)-pentaphosphatase/ hydrolase
257832_at	AT3G26740	-2.29371	3.08516	light responsive protein-related	CCL (CCR-LIKE)
256751_at	AT3G27170	11.39	-2.58684	chloride channel protein (CLC-b)	CLC-B (CHLORIDE CHANNEL B); anion channel/ voltage-gated chloride channel
257735_at	AT3G27400	4.18282	-3.45769	pectate lyase family protein	pectate lyase family protein
258003_at	AT3G29030	5.12636	-2.00463	expansin, putative (EXP5)	EXPA5 (EXPANSIN A5)
256743_at	AT3G29370	-10.8847	6.00746	expressed protein	unknown protein
252765_at	AT3G42800	-3.54683	2.83678	expressed protein	expressed protein
252740_at	AT3G43270	2.66311	2.08913	pectinesterase family protein	pectinesterase family protein
252570_at	AT3G45300	-29.5886	3.56235	isovaleryl-CoA-dehydrogenase (IVD)	IVD (ISOVALERYL-COA-DEHYDROGENASE); ATP binding / isovaleryl-CoA dehydrogenase	IVD
252539_at	AT3G45730	-17.1336	2.68856	expressed protein	expressed protein
252563_at	AT3G45970	-5.58817	2.9743	expansin family protein (EXPL1)	ATEXLA1 (ARABIDOPSIS THALIANA EXPANSIN-LIKE A1)
252415_at	AT3G47340	-123.275	5.59726	asparagine synthetase 1 (glutamine-hydrolyzing) / glutamine-dependent asparagine synthetase 1 (ASN1)	ASN1 (GLUTAMINE-DEPENDENT ASPARAGINE SYNTHASE 1); asparagine synthase (glutamine-hydrolyzing)	ASN1
252377_at	AT3G47960	3.19213	-2.96975	proton-dependent oligopeptide transport (POT) family protein	proton-dependent oligopeptide transport (POT) family protein
252365_at	AT3G48350	2.41042	-4.6447	cysteine proteinase, putative	cysteine proteinase, putative
252199_at	AT3G50270	-3.64193	-2.37955	transferase family protein	transferase family protein
252209_at	AT3G50400	85.1874	3.25287	GDSL-motif lipase/hydrolase family protein	GDSL-motif lipase/hydrolase family protein
252170_at	AT3G50480	-3.9015	2.20777	broad-spectrum mildew resistance RPW8 family protein	HR4 (HOMOLOG OF RPW8 4)
252167_at	AT3G50560	-104.324	-3.5786	short-chain dehydrogenase/reductase (SDR) family protein	short-chain dehydrogenase/reductase (SDR) family protein
252178_at	AT3G50750	-4.20601	2.32523	brassinosteroid signalling positive regulator-related	brassinosteroid signalling positive regulator-related
252095_at	AT3G51000	-4.05257	2.51773	epoxide hydrolase, putative	epoxide hydrolase, putative
252123_at	AT3G51240	53.2738	-4.56428	naringenin 3-dioxygenase / flavanone 3-hydroxylase (F3H)	F3H (FLAVANONE 3-HYDROXYLASE); naringenin 3-dioxygenase	F3H
252036_at	AT3G52070	-17.0923	2.33039	expressed protein	expressed protein
256673_at	AT3G52370	20.2902	-2.11893	beta-Ig-H3 domain-containing protein / fasciclin domain-containing protein	FLA15 (FASCICLIN-LIKE ARABINOGALACTAN PROTEIN 15 PRECURSOR)
252010_at	AT3G52740	2.43834	-3.18646	expressed protein	expressed protein
251984_at	AT3G53260	2.29543	-2.83108	phenylalanine ammonia-lyase 2 (PAL2)	PAL2; phenylalanine ammonia-lyase	PAL2
251928_at	AT3G53980	197.146	3.26469	protease inhibitor/seed storage/lipid transfer protein (LTP) family protein	protease inhibitor/seed storage/lipid transfer protein (LTP) family protein
251925_at	AT3G54000	7.95922	2.39193	expressed protein	FUNCTIONS IN: molecular_function unknown; INVOLVED IN: biological_process unknown; LOCATED IN: cellular_component unknown; EXPRESSED IN: 22 plant structures; EXPRESSED DURING: 12 growth stages; CONTAINS InterPro DOMAIN/s: Uncharacterised conserved protein UCP022260 (InterPro:IPR016802); BEST Arabidopsis thaliana protein match is: unknown protein (TAIR:AT5G59050.1); Has 43 Blast hits to 43 protein…
251918_at	AT3G54040	-4.93319	-2.00835	photoassimilate-responsive protein-related	photoassimilate-responsive protein-related
251879_at	AT3G54200	2.63423	3.01275	expressed protein	FUNCTIONS IN: molecular_function unknown; INVOLVED IN: biological_process unknown; LOCATED IN: anchored to plasma membrane, plasma membrane; EXPRESSED IN: 23 plant structures; EXPRESSED DURING: 14 growth stages; CONTAINS InterPro DOMAIN/s: Harpin-induced 1 (InterPro:IPR010847); BEST Arabidopsis thaliana protein match is: unknown protein (TAIR:AT3G05975.1); Has 405 Blast hits to 404 proteins in 16…
251869_at	AT3G54500	-2.54537	2.55088	expressed protein	FUNCTIONS IN: molecular_function unknown; INVOLVED IN: biological_process unknown; LOCATED IN: cellular_component unknown; EXPRESSED IN: 22 plant structures; EXPRESSED DURING: 13 growth stages; BEST Arabidopsis thaliana protein match is: dentin sialophosphoprotein-related (TAIR:AT5G64170.2); Has 108 Blast hits to 102 proteins in 33 species: Archae - 0; Bacteria - 4; Metazoa - 36; Fungi - 7; Plant…
251843_x_at	AT3G54590	2.33096	-2.06986	proline-rich extensin-like family protein	ATHRGP1 (HYDROXYPROLINE-RICH GLYCOPROTEIN); structural constituent of cell wall
251830_at	AT3G55010	5.39629	-2.18676	phosphoribosylformylglycinamidine cyclo-ligase, chloroplast / phosphoribosyl-aminoimidazole synthetase / AIR synthase (PUR5)	PUR5; ATP binding / phosphoribosylformylglycinamidine cyclo-ligase	PUR5
251827_at	AT3G55120	5.32008	-2.72401	chalcone-flavanone isomerase / chalcone isomerase (CHI)	TT5 (TRANSPARENT TESTA 5); chalcone isomerase	CHI
251774_at	AT3G55840	-4.1542	3.5674	expressed protein	FUNCTIONS IN: molecular_function unknown; INVOLVED IN: biological_process unknown; LOCATED IN: cellular_component unknown; EXPRESSED IN: 10 plant structures; EXPRESSED DURING: 6 growth stages; CONTAINS InterPro DOMAIN/s: Hs1pro-1, C-terminal (InterPro:IPR009743), Hs1pro-1, N-terminal (InterPro:IPR009869); BEST Arabidopsis thaliana protein match is: HSPRO2 (ARABIDOPSIS ORTHOLOG OF SUGAR BEET HS1 P…
251727_at	AT3G56290	5.39775	-2.1123	expressed protein	expressed protein
251730_at	AT3G56330	7.63117	-2.08167	N2,N2-dimethylguanosine tRNA methyltransferase family protein	N2,N2-dimethylguanosine tRNA methyltransferase family protein
251667_at	AT3G57150	2.75567	-2.30753	dyskerin, putative / nucleolar protein NAP57, putative	NAP57 (Arabidopsis thaliana homologue of NAP57); pseudouridine synthase
251638_at	AT3G57490	5.59892	-2.05338	40S ribosomal protein S2 (RPS2D)	40S ribosomal protein S2 (RPS2D)
251601_at	AT3G57800	-2.65342	3.4271	basic helix-loop-helix (bHLH) family protein	basic helix-loop-helix (bHLH) family protein
251436_at	AT3G59900	-2.36768	3.44212	expressed protein	ARGOS (AUXIN-REGULATED GENE INVOLVED IN ORGAN SIZE)
251428_at	AT3G60140	-113.186	8.27949	glycosyl hydrolase family 1 protein	DIN2 (DARK INDUCIBLE 2); catalytic/ cation binding / hydrolase, hydrolyzing O-glycosyl compounds
251373_at	AT3G60530	-4.87866	2.08331	zinc finger (GATA type) family protein	zinc finger (GATA type) family protein
251306_at	AT3G61260	-4.11679	2.46109	DNA-binding family protein / remorin family protein	DNA-binding family protein / remorin family protein
251287_at	AT3G61820	11.9572	-2.11451	aspartyl protease family protein	aspartyl protease family protein
251289_at	AT3G61830	2.25462	2.12018	transcriptional factor B3 family protein / auxin-responsive factor AUX/IAA-related	ARF18 (AUXIN RESPONSE FACTOR 18); transcription factor
251245_at	AT3G62090	6.94639	3.86794	basic helix-loop-helix (bHLH) protein, putative	PIL2 (PHYTOCHROME INTERACTING FACTOR 3-LIKE 2); protein binding / transcription factor
251218_at	AT3G62410	-20.8929	-2.95663	CP12 domain-containing protein	CP12-2; protein binding
251226_at	AT3G62680	5.66163	-2.47058	proline-rich family protein	PRP3 (PROLINE-RICH PROTEIN 3); structural constituent of cell wall
251196_at	AT3G62950	-150.015	3.99012	glutaredoxin family protein	glutaredoxin family protein
255625_at	AT4G01120	-2.39621	2.11452	G-box binding factor 2 (GBF2)	GBF2 (G-BOX BINDING FACTOR 2); DNA binding / sequence-specific DNA binding / transcription factor
255568_at	AT4G01250	-10.2883	4.62751	WRKY family transcription factor	WRKY22; transcription factor
255450_at	AT4G02850	5.71408	-3.23354	phenazine biosynthesis PhzC/PhzF family protein	phenazine biosynthesis PhzC/PhzF family protein
255465_at	AT4G02990	2.22046	-2.86472	mitochondrial transcription termination factor family protein / mTERF family protein	mitochondrial transcription termination factor family protein / mTERF family protein
255381_at	AT4G03510	-49.1231	2.47644	zinc finger (C3HC4-type RING finger) family protein (RMA1)	RMA1; protein binding / ubiquitin-protein ligase/ zinc ion binding
255285_at	AT4G04630	-19.4408	2.50248	expressed protein	expressed protein
255255_at	AT4G05070	-7.87271	2.28558	expressed protein	unknown protein
255127_at	AT4G08300	-6.10189	-2.50059	nodulin MtN21 family protein	nodulin MtN21 family protein
255142_at	AT4G08390	3.33394	-2.02855	L-ascorbate peroxidase, stromal (sAPX)	SAPX (STROMAL ASCORBATE PEROXIDASE); L-ascorbate peroxidase	sAPX
255110_at	AT4G08770	-2.21306	-2.89091	peroxidase, putative	peroxidase, putative
255807_at	AT4G10270	35.8566	-2.33571	wound-responsive family protein	wound-responsive family protein
254931_at	AT4G11460	8.72233	-3.49734	protein kinase family protein	protein kinase family protein
254688_at	AT4G13830	-21.1412	3.04441	DNAJ heat shock N-terminal domain-containing protein (J20)	J20 (DNAJ-LIKE 20); heat shock protein binding
245325_at	AT4G14130	-7.23696	30.9845	xyloglucan:xyloglucosyl transferase, putative / xyloglucan endotransglycosylase, putative / endo-xyloglucan transferase, putative (XTR7)	XTR7 (XYLOGLUCAN ENDOTRANSGLYCOSYLASE 7); hydrolase, acting on glycosyl bonds / hydrolase, hydrolyzing O-glycosyl compounds / xyloglucan:xyloglucosyl transferase	XTR7
245602_at	AT4G14270	-2.37927	2.20583	expressed protein	Protein containing PAM2 motif which mediates interaction with the PABC domain of polyadenyl binding proteins.
245306_at	AT4G14690	3.92179	-3.77278	chlorophyll A-B binding family protein / early light-induced protein, putative	ELIP2 (EARLY LIGHT-INDUCIBLE PROTEIN 2); chlorophyll binding
245572_at	AT4G14720	-2.07322	2.21475	expressed protein	PPD2; dioxygenase/ metal ion binding
245296_at	AT4G16370	3.34177	-2.28267	oligopeptide transporter OPT family protein	ATOPT3 (OLIGOPEPTIDE TRANSPORTER); oligopeptide transporter
245346_at	AT4G17090	76.0537	-3.53692	beta-amylase (CT-BMY) / 1,4-alpha-D-glucan maltohydrolase	CT-BMY (CHLOROPLAST BETA-AMYLASE); beta-amylase
254572_at	AT4G19380	-2.77115	-2.4443	alcohol oxidase-related	alcohol oxidase-related
254543_at	AT4G19810	3.03735	2.0023	glycosyl hydrolase family 18 protein	glycosyl hydrolase family 18 protein
254402_at	AT4G21310	2.30712	2.02086	expressed protein	expressed protein
254413_at	AT4G21440	4.50504	2.18663	myb family transcription factor (MYB102)	ATMYB102 (ARABIDOPSIS MYB-LIKE 102); DNA binding / transcription factor
254181_at	AT4G23940	3.03319	-2.0175	FtsH protease, putative	FtsH protease, putative
254197_at	AT4G24040	-6.43332	3.48774	glycosyl hydrolase family protein 37 / trehalase, putative	TRE1 (TREHALASE 1); alpha,alpha-trehalase/ trehalase
254175_at	AT4G24050	-6.28135	2.3871	short-chain dehydrogenase/reductase (SDR) family protein	short-chain dehydrogenase/reductase (SDR) family protein
254133_at	AT4G24810	-4.84175	-2.06389	ABC1 family protein	ABC1 family protein
245233_at	AT4G25580	-77.5167	5.25717	stress-responsive protein-related	stress-responsive protein-related
254080_at	AT4G25630	6.5586	-2.29734	fibrillarin 2 (FIB2)	FIB2 (FIBRILLARIN 2); snoRNA binding
253908_at	AT4G27260	-2.33701	2.50211	auxin-responsive GH3 family protein	WES1; indole-3-acetic acid amido synthetase
253915_at	AT4G27280	-2.20094	3.27298	calcium-binding EF hand family protein	calcium-binding EF hand family protein
253829_at	AT4G28040	-4.0789	2.82908	nodulin MtN21 family protein	nodulin MtN21 family protein
253849_at	AT4G28080	-3.32756	-2.66651	expressed protein	binding
253812_at	AT4G28240	-2.07197	3.16708	wound-responsive protein-related	wound-responsive protein-related
253815_at	AT4G28250	29.6112	-2.28732	beta-expansin, putative (EXPB3)	ATEXPB3 (ARABIDOPSIS THALIANA EXPANSIN B3)
253736_at	AT4G28780	4.16893	-2.56462	GDSL-motif lipase/hydrolase family protein	GDSL-motif lipase/hydrolase family protein
253684_at	AT4G29690	9.03036	-2.22232	type I phosphodiesterase/nucleotide pyrophosphatase family protein	type I phosphodiesterase/nucleotide pyrophosphatase family protein
253697_at	AT4G29700	24.5368	-2.24976	type I phosphodiesterase/nucleotide pyrophosphatase family protein	type I phosphodiesterase/nucleotide pyrophosphatase family protein
253608_at	AT4G30290	19.8903	2.73555	xyloglucan:xyloglucosyl transferase, putative / xyloglucan endotransglycosylase, putative / endo-xyloglucan transferase, putative	XTH19 (XYLOGLUCAN ENDOTRANSGLUCOSYLASE/HYDROLASE 19); hydrolase, acting on glycosyl bonds / hydrolase, hydrolyzing O-glycosyl compounds / xyloglucan:xyloglucosyl transferase
253617_at	AT4G30410	-2.2584	2.85993	expressed protein	transcription factor
253579_at	AT4G30610	2.413	-2.86985	serine carboxypeptidase S10 family protein	BRS1 (BRI1 SUPPRESSOR 1); serine-type carboxypeptidase
253566_at	AT4G31210	2.93841	-2.04345	DNA topoisomerase family protein	DNA topoisomerase family protein
253423_at	AT4G32280	-2.30354	31.0028	auxin-responsive AUX/IAA family protein	IAA29 (INDOLE-3-ACETIC ACID INDUCIBLE 29); transcription factor
253344_at	AT4G33550	516.166	2.64576	protease inhibitor/seed storage/lipid transfer protein (LTP) family protein	lipid binding
253263_at	AT4G34000	8.73006	2.64218	ABA-responsive element-binding protein / abscisic acid responsive elements-binding factor (ABRE) / ABA-responsive elements-binding factor (ABF3)	ABF3 (ABSCISIC ACID RESPONSIVE ELEMENTS-BINDING FACTOR 3); DNA binding / protein binding / transcription activator/ transcription factor
253279_at	AT4G34030	-38.546	3.39487	methylcrotonyl-CoA carboxylase beta chain, mitochondrial / 3-methylcrotonyl-CoA carboxylase 2 (MCCB)	MCCB (3-METHYLCROTONYL-COA CARBOXYLASE); biotin carboxylase/ methylcrotonoyl-CoA carboxylase	MCCB
253252_at	AT4G34740	4.02262	-3.01557	amidophosphoribosyltransferase / glutamine phosphoribosylpyrophosphate amidotransferase / phosphoribosyldiphosphate 5-amidotransferase	ATASE2 (GLN PHOSPHORIBOSYL PYROPHOSPHATE AMIDOTRANSFERASE 2); amidophosphoribosyltransferase
253207_at	AT4G34770	-3.14122	3.00004	auxin-responsive family protein	SAUR1
253208_at	AT4G34830	-2.16633	-2.12388	pentatricopeptide (PPR) repeat-containing protein	LOCATED IN: chloroplast; EXPRESSED IN: 21 plant structures; EXPRESSED DURING: 13 growth stages; CONTAINS InterPro DOMAIN/s: Pentatricopeptide repeat (InterPro:IPR002885); BEST Arabidopsis thaliana protein match is: EMB2745 (EMBRYO DEFECTIVE 2745) (TAIR:AT5G39710.1); Has 19818 Blast hits to 5849 proteins in 171 species: Archae - 3; Bacteria - 16; Metazoa - 570; Fungi - 397; Plants - 17732; Viruses…
253136_at	AT4G35470	-2.77454	2.00224	leucine-rich repeat family protein	leucine-rich repeat family protein
253155_at	AT4G35720	9.31232	7.6762	expressed protein	unknown protein
253161_at	AT4G35770	-6.35673	4.21677	senescence-associated protein (SEN1)	SEN1 (SENESCENCE 1)	SEN1
253104_at	AT4G36010	28.2495	2.39769	pathogenesis-related thaumatin family protein	pathogenesis-related thaumatin family protein
253125_at	AT4G36040	-11.1948	3.11579	DNAJ heat shock N-terminal domain-containing protein (J11)	DNAJ heat shock N-terminal domain-containing protein (J11)	j11
253103_at	AT4G36110	-2.98178	2.72107	auxin-responsive protein, putative	SAUR9
253088_at	AT4G36220	6.2788	-3.19197	cytochrome P450 84A1 (CYP84A1) / ferulate-5-hydroxylase (FAH1)	FAH1 (FERULIC ACID 5-HYDROXYLASE 1); ferulate 5-hydroxylase/ monooxygenase	FAH1
246203_at	AT4G36610	101.662	3.54422	hydrolase, alpha/beta fold family protein	hydrolase, alpha/beta fold family protein
246238_at	AT4G36670	-12.7317	3.95087	mannitol transporter, putative	mannitol transporter, putative
246251_at	AT4G37220	-212.27	3.50819	stress-responsive protein, putative	stress-responsive protein, putative
253066_at	AT4G37770	-2.71407	5.87433	1-aminocyclopropane-1-carboxylate synthase, putative / ACC synthase, putative	ACS8; 1-aminocyclopropane-1-carboxylate synthase
253013_at	AT4G37910	5.31378	-2.02437	heat shock protein 70, mitochondrial, putative / HSP70, mitochondrial, putative	mtHsc70-1 (mitochondrial heat shock protein 70-1); ATP binding
253024_at	AT4G38080	3.10892	2.95041	hydroxyproline-rich glycoprotein family protein	hydroxyproline-rich glycoprotein family protein
252997_at	AT4G38400	-12.1378	3.05417	expansin family protein (EXPL2)	ATEXLA2 (ARABIDOPSIS THALIANA EXPANSIN-LIKE A2)
252972_at	AT4G38840	-2.17781	-2.37773	auxin-responsive protein, putative	SAUR14
252911_at	AT4G39510	19.6945	-4.20904	cytochrome P450 family protein	CYP96A12; electron carrier/ heme binding / iron ion binding / monooxygenase/ oxygen binding
252828_at	AT4G39960	2.34382	-2.63091	DNAJ heat shock family protein	DNAJ heat shock family protein
252831_at	AT4G39980	3.9603	-2.19078	2-dehydro-3-deoxyphosphoheptonate aldolase 1 / 3-deoxy-D-arabino-heptulosonate 7-phosphate synthase 1 / DAHP synthetase 1 (DHS1)	DHS1 (3-DEOXY-D-ARABINO-HEPTULOSONATE 7-PHOSPHATE SYNTHASE 1); 3-deoxy-7-phosphoheptulonate synthase	DHS1
251144_at	AT5G01210	-4.21407	2.24263	transferase family protein	transferase family protein
251072_at	AT5G01740	-5.13983	2.81099	expressed protein	FUNCTIONS IN: molecular_function unknown; INVOLVED IN: biological_process unknown; LOCATED IN: cellular_component unknown; EXPRESSED IN: 18 plant structures; EXPRESSED DURING: 9 growth stages; CONTAINS InterPro DOMAIN/s: Wound-induced protein, Wun1 (InterPro:IPR009798); BEST Arabidopsis thaliana protein match is: SAG20 (SENESCENCE ASSOCIATED GENE 20) (TAIR:AT3G10985.1); Has 49 Blast hits to 49 pr…
251058_at	AT5G01790	36.3876	3.43278	expressed protein	expressed protein
251039_at	AT5G02020	-33.6272	2.98781	expressed protein	unknown protein
251026_at	AT5G02200	-3.32587	5.23242	phytochrome A specific signal transduction component-related	FHL (FAR-RED-ELONGATED HYPOCOTYL1-LIKE); protein binding
251020_at	AT5G02270	7.6227	-2.86285	ABC transporter family protein	ATNAP9; transporter
250994_at	AT5G02490	3.50536	-2.00179	heat shock cognate 70 kDa protein 2 (HSC70-2) (HSP70-2)	heat shock cognate 70 kDa protein 2 (HSC70-2) (HSP70-2)
250971_at	AT5G02810	-5.38991	15.5972	pseudo-response regulator 7 (APRR7)	PRR7 (PSEUDO-RESPONSE REGULATOR 7); transcription regulator/ two-component response regulator
250973_at	AT5G02870	2.40444	-2.00134	60S ribosomal protein L4/L1 (RPL4D)	60S ribosomal protein L4/L1 (RPL4D)
250940_at	AT5G03310	-74.7076	4.4999	auxin-responsive family protein	SAUR44
245696_at	AT5G04190	-25.8228	2.45494	phytochrome kinase substrate-related	PKS4 (phytochrome kinase substrate 4)
245713_at	AT5G04370	3.91495	2.10477	S-adenosyl-L-methionine:carboxyl methyltransferase family protein	NAMT1; S-adenosylmethionine-dependent methyltransferase
250794_at	AT5G05270	14.1564	-4.17631	chalcone-flavanone isomerase family protein	chalcone-flavanone isomerase family protein
250752_at	AT5G05690	-3.55736	2.16685	cytochrome P450 90A1 (CYP90A1) (CYP90) (CPD)	CPD (CONSTITUTIVE PHOTOMORPHOGENIC DWARF); electron carrier/ heme binding / iron ion binding / monooxygenase/ oxygen binding
250753_at	AT5G05860	-2.19801	-2.37803	UDP-glucoronosyl/UDP-glucosyl transferase family protein	UGT76C2; UDP-glycosyltransferase/ cis-zeatin O-beta-D-glucosyltransferase/ cytokinin 7-beta-glucosyltransferase/ cytokinin 9-beta-glucosyltransferase/ trans-zeatin O-beta-D-glucosyltransferase/ transferase, transferring glycosyl groups
250648_at	AT5G06760	150.409	3.2411	late embryogenesis abundant group 1 domain-containing protein / LEA group 1 domain-containing protein	late embryogenesis abundant group 1 domain-containing protein / LEA group 1 domain-containing protein
250670_at	AT5G06860	-6.40515	2.05645	polygalacturonase inhibiting protein 1 (PGIP1)	PGIP1 (POLYGALACTURONASE INHIBITING PROTEIN 1); protein binding	PGIP1
250665_at	AT5G06980	-11.6052	4.38912	expressed protein	expressed protein
250517_at	AT5G08260	2.51769	-3.00103	serine carboxypeptidase S10 family protein	scpl35 (serine carboxypeptidase-like 35); serine-type carboxypeptidase
250533_at	AT5G08640	2.29627	-6.11473	flavonol synthase 1 (FLS1)	FLS (FLAVONOL SYNTHASE); flavonol synthase	FLS1
250541_at	AT5G09520	350.792	5.94643	hydroxyproline-rich glycoprotein family protein	hydroxyproline-rich glycoprotein family protein
250500_at	AT5G09530	32.5317	9.10606	hydroxyproline-rich glycoprotein family protein	hydroxyproline-rich glycoprotein family protein
250502_at	AT5G09590	11.2177	-2.04686	heat shock protein 70 / HSP70 (HSC70-5)	MTHSC70-2 (MITOCHONDRIAL HSP70 2); ATP binding
250505_at	AT5G09870	7.93229	-2.28868	cellulose synthase, catalytic subunit, putative	CESA5 (CELLULOSE SYNTHASE 5); cellulose synthase/ transferase, transferring glycosyl groups
245181_at	AT5G12420	4.53709	4.06549	expressed protein	unknown protein
250239_at	AT5G13580	87.3687	2.11581	ABC transporter family protein	ABC transporter family protein
250230_at	AT5G13900	148.85	5.94301	protease inhibitor/seed storage/lipid transfer protein (LTP) family protein	protease inhibitor/seed storage/lipid transfer protein (LTP) family protein
250207_at	AT5G13930	15.7532	-6.05933	chalcone synthase / naringenin-chalcone synthase	TT4 (TRANSPARENT TESTA 4); naringenin-chalcone synthase	CHS
250216_at	AT5G14090	-3.3674	-2.22669	hypothetical protein	hypothetical protein
250200_at	AT5G14130	16.382	2.75383	peroxidase, putative	peroxidase, putative
250199_at	AT5G14180	-23.286	2.14878	lipase family protein	MPL1 (MYZUS PERSICAE-INDUCED LIPASE 1); catalytic
250182_at	AT5G14470	-123.678	7.0014	GHMP kinase-related	GHMP kinase-related
246597_at	AT5G14760	28.0926	-2.2491	L-aspartate oxidase family protein	AO (L-ASPARTATE OXIDASE); L-aspartate oxidase/ electron carrier/ oxidoreductase
250108_at	AT5G15150	-2.29547	2.42593	homeobox-leucine zipper protein 7 (HAT7) / HD-ZIP protein 7 / HD-ZIP protein (HB-3)	ATHB-3 (ARABIDOPSIS THALIANA HOMEOBOX 3); DNA binding / sequence-specific DNA binding / transcription factor	HAT7
246468_at	AT5G17050	4.02595	-2.78962	UDP-glucoronosyl/UDP-glucosyl transferase family protein	UGT78D2 (UDP-GLUCOSYL TRANSFERASE 78D2); UDP-glycosyltransferase/ anthocyanidin 3-O-glucosyltransferase/ quercetin 3-O-glucosyltransferase/ transferase, transferring glycosyl groups
250095_at	AT5G17230	3.54681	-2.18544	phytoene synthase (PSY) / geranylgeranyl-diphosphate geranylgeranyl transferase	phytoene synthase (PSY) / geranylgeranyl-diphosphate geranylgeranyl transferase	PSY
246445_at	AT5G17630	4.29076	-2.15057	glucose-6-phosphate/phosphate translocator, putative	glucose-6-phosphate/phosphate translocator, putative
250045_at	AT5G17700	4.99018	-2.50649	MATE efflux family protein	MATE efflux family protein
249923_at	AT5G19120	-63.043	2.12643	expressed protein	aspartic-type endopeptidase
245937_at	AT5G19750	2.97964	-2.55409	peroxisomal membrane 22 kDa family protein	peroxisomal membrane 22 kDa family protein
246002_at	AT5G20740	15.8527	-2.04391	invertase/pectin methylesterase inhibitor family protein	invertase/pectin methylesterase inhibitor family protein
246021_at	AT5G21100	17.4263	-2.13056	L-ascorbate oxidase, putative	L-ascorbate oxidase, putative
246028_at	AT5G21170	-29.2601	2.59199	5'-AMP-activated protein kinase beta-2 subunit, putative	5'-AMP-activated protein kinase beta-2 subunit, putative
249941_at	AT5G22270	-3.70101	2.77462	expressed protein	expressed protein
246755_at	AT5G27920	-6.42018	2.11624	F-box family protein	F-box family protein
245861_at	AT5G28300	2.8862	3.60737	trihelix DNA-binding protein, putative	trihelix DNA-binding protein, putative
249606_at	AT5G37260	-2.3039	-2.56976	myb family transcription factor	RVE2 (REVEILLE 2); DNA binding / transcription factor
249482_at	AT5G38980	2.43144	-3.14254	expressed protein	expressed protein
249467_at	AT5G39610	-4.11037	2.79039	no apical meristem (NAM) family protein	ATNAC6 (ARABIDOPSIS NAC DOMAIN CONTAINING PROTEIN 6); protein heterodimerization/ protein homodimerization/ transcription factor
249289_at	AT5G41040	54.6122	2.85532	transferase family protein	transferase family protein
249214_at	AT5G42720	6.36581	-2.51148	glycosyl hydrolase family 17 protein	glycosyl hydrolase family 17 protein
249187_at	AT5G43060	-2.70654	-2.0866	cysteine proteinase, putative / thiol protease, putative	cysteine proteinase, putative / thiol protease, putative
249158_at	AT5G43430	-2.70182	2.32628	electron transfer flavoprotein beta subunit family protein	ETFBETA; electron carrier
249063_at	AT5G44110	6.74949	-2.28616	ABC transporter family protein	POP1; transporter
249064_at	AT5G44250	-2.66729	2.35556	expressed protein	expressed protein
249065_at	AT5G44260	-6.95041	6.98438	zinc finger (CCCH-type) family protein	zinc finger (CCCH-type) family protein
248969_at	AT5G45310	-39.586	2.06072	expressed protein	expressed protein
248961_at	AT5G45650	3.38446	-2.59026	subtilase family protein	subtilase family protein
248910_at	AT5G45820	-11.4035	7.10866	CBL-interacting protein kinase 20 (CIPK20)	CIPK20 (CBL-INTERACTING PROTEIN KINASE 20); kinase/ protein serine/threonine kinase
248888_at	AT5G46240	2.40313	4.18838	inward rectifying potassium channel (KAT1)	KAT1 (POTASSIUM CHANNEL IN ARABIDOPSIS THALIANA 1); cyclic nucleotide binding / inward rectifier potassium channel
248854_at	AT5G46580	2.03055	-3.16577	pentatricopeptide (PPR) repeat-containing protein	pentatricopeptide (PPR) repeat-containing protein
248713_at	AT5G48180	-3.29803	2.37958	kelch repeat-containing protein	NSP5 (NITRILE SPECIFIER PROTEIN 5)
248684_at	AT5G48485	-2.154	-2.16927	protease inhibitor/seed storage/lipid transfer protein (LTP) family protein	DIR1 (DEFECTIVE IN INDUCED RESISTANCE 1); lipid binding / lipid transporter
248625_at	AT5G48880	10.6156	-3.47644	acetyl-CoA C-acyltransferase 1 / 3-ketoacyl-CoA thiolase 1 (PKT1)	PKT2 (PEROXISOMAL 3-KETO-ACYL-COA THIOLASE 2); acetyl-CoA C-acyltransferase/ catalytic
248582_at	AT5G49910	5.00851	-3.87775	heat shock protein 70 / HSP70 (HSC70-7)	CPHSC70-2EAT SHOCK PROTEIN 70-2 (CHLOROPLAST HEAT SHOCK PROTEIN 70-2); ATP binding / unfolded protein binding
248526_at	AT5G50740	6.58327	-2.19622	copper chaperone (CCH)-related	metal ion binding
248352_at	AT5G52300	26.9587	2.13258	low-temperature-responsive 65 kD protein (LTI65) / desiccation-responsive protein 29B (RD29B)	LTI65 (LOW-TEMPERATURE-INDUCED 65)
248282_at	AT5G52900	-4.65774	2.7578	expressed protein	unknown protein
248213_at	AT5G53660	10.4713	4.98217	expressed protein	AtGRF7 (GROWTH-REGULATING FACTOR 7); transcription activator
248193_at	AT5G54080	-9.57366	3.17632	homogentisate 1,2-dioxygenase / homogentisicase/homogentisate oxygenase / homogentisic acid oxidase (HGO)	HGO (HOMOGENTISATE 1,2-DIOXYGENASE); homogentisate 1,2-dioxygenase	HGO
248201_at	AT5G54180	2.18732	-2.11698	mitochondrial transcription termination factor-related / mTERF-related	PTAC15 (PLASTID TRANSCRIPTIONALLY ACTIVE15)
248160_at	AT5G54470	5.50637	3.88266	zinc finger (B-box type) family protein	zinc finger (B-box type) family protein
248164_at	AT5G54490	-6.09642	2.46216	calcium-binding EF-hand protein, putative	PBP1 (PINOID-BINDING PROTEIN 1); calcium ion binding / protein binding
248118_at	AT5G55050	2.23362	-2.26398	GDSL-motif lipase/hydrolase family protein	GDSL-motif lipase/hydrolase family protein
248029_at	AT5G55700	-3.58684	2.69055	glycosyl hydrolase family 14 protein	BAM4 (BETA-AMYLASE 4); beta-amylase/ catalytic/ cation binding
248036_at	AT5G55920	5.25049	-2.11895	nucleolar protein, putative	nucleolar protein, putative
248040_at	AT5G55970	-4.76755	2.30424	zinc finger (C3HC4-type RING finger) family protein	zinc finger (C3HC4-type RING finger) family protein
248045_at	AT5G56030	6.80249	-2.18034	heat shock protein 81-2 (HSP81-2)	HSP81-2 (HEAT SHOCK PROTEIN 81-2); ATP binding
247924_at	AT5G57655	-4.50208	2.12554	xylose isomerase family protein	xylose isomerase family protein
247921_at	AT5G57660	-2.35589	3.93048	zinc finger (B-box type) family protein	zinc finger (B-box type) family protein
247793_at	AT5G58650	-9.30291	2.18363	expressed protein	PSY1 (plant peptide containing sulfated tyrosine 1)
247774_at	AT5G58660	-6.31813	2.09797	oxidoreductase, 2OG-Fe(II) oxygenase family protein	oxidoreductase, 2OG-Fe(II) oxygenase family protein
247755_at	AT5G59090	-2.16652	-2.13697	subtilase family protein	ATSBT4.12; identical protein binding / serine-type endopeptidase
247717_at	AT5G59320	315.345	5.15099	lipid transfer protein 3 (LTP3)	LTP3 (LIPID TRANSFER PROTEIN 3); lipid binding	LTP3
247585_at	AT5G60680	-11.7377	3.0532	expressed protein	expressed protein
247596_at	AT5G60840	3.5756	2.44972	expressed protein	expressed protein
247597_at	AT5G60860	-3.34716	3.08356	Ras-related GTP-binding protein, putative	AtRABA1f (Arabidopsis Rab GTPase homolog A1f); GTP binding
247543_at	AT5G61600	-17.6298	2.49606	ethylene-responsive element-binding family protein	ethylene-responsive element-binding family protein
247474_at	AT5G62280	-3.09707	3.86576	expressed protein	expressed protein
247435_at	AT5G62480	4.53207	2.07509	glutathione S-transferase, putative	ATGSTU9 (ARABIDOPSIS THALIANA GLUTATHIONE S-TRANSFERASE TAU 9); glutathione transferase
247437_at	AT5G62490	34.6458	2.62253	ABA-responsive protein (HVA22b)	ATHVA22B
247362_at	AT5G63140	-3.47951	-2.19551	calcineurin-like phosphoesterase family protein	ATPAP29 (ARABIDOPSIS THALIANA PURPLE ACID PHOSPHATASE 29); acid phosphatase/ protein serine/threonine phosphatase
247349_at	AT5G63820	-2.05093	2.23581	expressed protein	expressed protein
247305_at	AT5G63905	-2.1263	2.04916	expressed protein	expressed protein
247327_at	AT5G64120	-5.14823	-3.86478	peroxidase, putative	peroxidase, putative
247323_at	AT5G64170	13.4529	3.12892	dentin sialophosphoprotein-related	dentin sialophosphoprotein-related
247246_at	AT5G64620	-3.94376	-3.74021	invertase/pectin methylesterase inhibitor family protein	C/VIF2 (CELL WALL / VACUOLAR INHIBITOR OF FRUCTOSIDASE 2); enzyme inhibitor/ pectinesterase/ pectinesterase inhibitor
247214_at	AT5G64850	3.0014	-2.53142	expressed protein	unknown protein
247128_at	AT5G66110	-37.0917	4.31568	heavy-metal-associated domain-containing protein	metal ion binding
247095_at	AT5G66400	3.24798	2.08932	dehydrin (RAB18)	RAB18 (RESPONSIVE TO ABA 18)	RAB18
247047_at	AT5G66650	-9.17948	2.47288	expressed protein	expressed protein
247061_at	AT5G66780	3.6539	2.83567	expressed protein	expressed protein
246991_at	AT5G67400	3.80241	-2.53552	peroxidase 73 (PER73) (P73) (PRXR11)	peroxidase 73 (PER73) (P73) (PRXR11)
