# Supplementary material for: Arabidopsis RSS1 Mediates Cross-Talk Between Glucose and Light Signaling During Hypocotyl Elongation Growth
Source: Sci Rep. 2017 Nov 23;7:16101. doi: 10.1038/s41598-017-16239-y (PMC5701026; doi:10.1038/s41598-017-16239-y)
Supplement: Supplementary file 3 — Table S2 [file 41598_2017_16239_MOESM3_ESM.xlsx]

## Sheet: Sheet1
Supplemental Table 2. List of BZR1-ARF6-PIF4 genomic targets transcriptionally affected by Glc.
Total 4301 BZR1 target genes (Oh et al., 2014)	641 BZR1 targets upregulated by Glc	676 BZR1 targets downregulated by Glc		Total 2675 ARF6 target genes (Oh et al., 2014)	350 ARF6 targets upregulated by Glc	507 ARF6 targets downregulated by Glc		Total 4583 PIF4 target genes (Oh et al., 2012)	630 PIF4 targets upregulated by Glc	788 PIF4 targets downregulated by Glc		Total 1134 common genomic targets of "BZR", "ARF",and "PIF" (B-A-P)	146 common B-A-P targets upregulated by Glc	247 common B-A-P targets downregulated by Glc
AT5G09810	AT5G09810	AT4G36780		AT2G23170	AT4G36180	AT3G23030		AT5G02570	AT3G05890	AT1G20780		AT1G01250	AT1G01250	AT1G01480
AT3G48237	AT3G63200	AT4G36790		AT2G23171	AT2G44660	AT4G17460		AT5G02580	AT5G54470	AT2G42870		AT1G01260	AT1G01470	AT1G01490
AT3G48240	AT4G01070	AT3G19390		AT1G23080	AT2G44670	AT3G19390		AT5G57670	AT3G62090	AT2G23770		AT1G01470	AT1G01500	AT1G01540
AT5G47380	AT4G25630	AT4G25620		AT3G15540	AT5G47635	AT4G34760		AT3G05890	AT4G03010	AT4G14130		AT1G01471	AT1G01570	AT1G02060
AT4G36780	AT5G41600	AT2G46220		AT4G37390	AT5G47640	AT1G69570		AT3G05905	AT2G31980	AT3G23030		AT1G01480	AT1G02370	AT1G02340
AT4G36790	AT3G27400	AT5G65910		AT3G23020	AT2G46270	AT2G46260		AT1G20780	AT3G12700	AT1G02340		AT1G01490	AT1G02400	AT1G02660
AT3G19390	AT5G55920	AT3G27390		AT3G23030	AT3G14370	AT1G02660		AT1G20790	AT2G01150	AT3G57800		AT1G01500	AT1G04990	AT1G03457
AT3G63190	AT4G26210	AT1G54210		AT5G57670	AT1G78100	AT1G75490		AT5G54470	AT5G63660	AT4G36860		AT1G01540	AT1G08500	AT1G03470
AT3G63200	AT3G60540	AT1G20900		AT3G60400	AT5G57040	AT5G44260		AT5G54480	AT5G28300	AT4G17460		AT1G01550	AT1G08580	AT1G05700
AT1G75450	AT3G13480	AT3G13730		AT5G03370	AT5G57050	AT1G54210		AT2G42870	AT5G60670	AT4G18710		AT1G01570	AT1G11840	AT1G05840
AT4G36380	AT5G17790	AT5G38340		AT4G36170	AT1G79110	AT3G50790		AT2G23770	AT4G34000	AT3G19390		AT1G01580	AT1G12110	AT1G08590
AT4G01070	AT2G45070	AT4G17460		AT4G36180	AT3G05890	AT4G36860		AT3G29575	AT4G17430	AT3G58620		AT1G01650	AT1G13250	AT1G09390
AT1G28630	AT4G16146	AT5G09440		AT1G67900	AT5G58620	AT2G45670		AT4G14130	AT1G11960	AT4G25090		AT1G01660	AT1G14700	AT1G10020
AT4G01690	AT1G34245	AT2G44920		AT4G17453	AT1G21980	AT2G26710		AT5G02530	AT4G25480	AT1G78690		AT1G02060	AT1G14730	AT1G10060
AT1G75388	AT1G51170	AT3G58120		AT4G17460	AT3G61830	AT2G44920		AT5G02540	AT4G25490	AT1G78700		AT1G02065	AT1G18070	AT1G10140
AT1G75390	AT2G44660	AT1G70300		AT5G66580	AT5G59020	AT1G36050		AT3G23020	AT4G27720	AT5G60680		AT1G02210	AT1G18870	AT1G10150
AT4G25620	AT2G44670	AT1G68010		AT5G66590	AT1G21590	AT2G23770		AT3G23030	AT3G16800	AT4G27440		AT1G02340	AT1G19180	AT1G13260
AT4G25630	AT4G39390	AT1G68020		AT3G19390	AT5G41400	AT3G20820		AT1G02340	AT2G46660	AT2G43010		AT1G02350	AT1G20030	AT1G14290
AT5G51330	AT4G17695	AT5G05430		AT2G44650	AT3G57560	AT5G52900		AT1G02350	AT4G25630	AT3G50790		AT1G02360	AT1G21590	AT1G14890
AT5G51340	AT4G27410	AT5G05440		AT2G44660	AT3G63120	AT5G51550		AT3G60400	AT2G38540	AT4G39090		AT1G02370	AT1G21980	AT1G15750
AT5G41590	AT2G28690	AT3G15500		AT2G44670	AT3G63130	AT1G27290		AT3G21320	AT4G18670	AT4G39100		AT1G02400	AT1G28680	AT1G18290
AT5G41600	AT5G02190	AT2G47560		AT2G01440	AT4G20170	AT1G27300		AT3G62090	AT5G53660	AT1G28330		AT1G02410	AT1G30690	AT1G18570
AT5G41605	AT2G46660	AT4G01250		AT4G34760	AT2G46660	AT5G54510		AT1G13950	AT1G21980	AT1G16880		AT1G02660	AT1G32100	AT1G20780
AT3G60400	AT1G69260	AT3G04730		AT5G47370	AT5G03140	AT3G04720		AT3G12920	AT3G54770	AT1G73830		AT1G02670	AT1G32640	AT1G20900
AT2G43910	AT5G61780	AT3G04740		AT1G13240	AT5G55920	AT3G04730		AT4G03010	AT5G66310	AT1G21060		AT1G03457	AT1G49450	AT1G21050
AT2G46220	AT4G05100	AT5G24530		AT1G31875	AT5G17760	AT3G13800		AT3G63430	AT5G62670	AT1G68010		AT1G03470	AT1G52890	AT1G21060
AT2G46225	AT3G02570	AT1G75490		AT1G31880	AT5G17770	AT5G22940		AT3G63440	AT4G35720	AT1G68020		AT1G03790	AT1G60190	AT1G21600
AT2G05786	AT5G55180	AT4G17500		AT1G69570	AT1G18870	AT1G75800		AT3G63445	AT5G50340	AT4G27710		AT1G03800	AT1G62870	AT1G21830
AT2G05790	AT3G26830	AT3G03630		AT5G47635	AT3G62090	AT2G42870		AT3G57800	AT2G46270	AT1G09575		AT1G03810	AT1G64700	AT1G22190
AT2G28355	AT4G16370	AT1G21060		AT5G47640	AT5G03760	AT1G05840		AT3G57810	AT2G03120	AT2G44920		AT1G03860	AT1G64710	AT1G22330
AT3G50660	AT5G01850	AT2G43060		AT2G46260	AT5G54470	AT1G05860		AT5G07010	AT4G17695	AT1G49500		AT1G03990	AT1G65840	AT1G22910
AT3G23910	AT3G05890	AT5G52440		AT2G46270	AT1G20440	AT3G07350		AT5G21940	AT2G47770	AT5G03230		AT1G04240	AT1G68550	AT1G23710
AT3G23920	AT3G17120	AT1G69570		AT3G12920	AT1G69260	AT1G15750		AT2G31970	AT1G28680	AT3G04730		AT1G04310	AT1G68660	AT1G24260
AT3G23040	AT3G14890	AT3G50790		AT2G35880	AT2G46830	AT1G21600		AT2G31980	AT4G30500	AT3G04740		AT1G04320	AT1G69030	AT1G25230
AT3G18700	AT5G18830	AT2G02710		AT2G35890	AT5G18070	AT1G21610		AT2G31981	AT5G20110	AT4G32280		AT1G04550	AT1G69260	AT1G25550
AT3G18710	AT5G01730	AT3G51370		AT1G02660	AT5G60670	AT4G08950		AT3G12700	AT5G15600	AT5G11530		AT1G04990	AT1G69295	AT1G25560
AT5G65910	AT3G48460	AT5G02200		AT1G02670	AT1G62990	AT1G74440		AT3G12710	AT1G21590	AT4G20260		AT1G05700	AT1G71070	AT1G27670
AT5G65920	AT1G60190	AT3G44610		AT2G04870	AT3G02570	AT3G10770		AT4G36860	AT5G60840	AT1G69570		AT1G05710	AT1G71100	AT1G28330
AT5G65925	AT3G50630	AT2G23760		AT2G04880	AT1G01470	AT2G27050		AT4G17453	AT3G54000	AT1G13260		AT1G05840	AT1G73480	AT1G32700
AT5G65300	AT2G46510	AT2G45050		AT4G29090	AT1G01570	AT1G49200		AT4G17460	AT3G61830	AT1G73110		AT1G05870	AT1G77690	AT1G33240
AT3G27390	AT1G35560	AT5G14230		AT4G12110	AT1G65840	AT3G43430		AT4G18710	AT5G54580	AT1G73120		AT1G05880	AT1G78070	AT1G49200
AT3G27400	AT1G50280	AT4G17810		AT4G12115	AT2G45310	AT3G57550		AT2G01150	AT2G45310	AT1G79360		AT1G06840	AT1G78100	AT1G49500
AT5G55910	AT3G44320	AT5G54520		AT4G12120	AT5G01850	AT3G04740		AT2G01160	AT3G62630	AT3G07350		AT1G06850	AT1G79110	AT1G50450
AT5G55920	AT4G37450	AT2G45210		AT1G75490	AT5G59480	AT3G13350		AT3G19390	AT1G69410	AT1G15800		AT1G07090	AT2G01150	AT1G50460
AT3G49810	AT1G18710	AT1G80840		AT5G44260	AT5G59490	AT5G13730		AT1G67590	AT1G02400	AT3G06750		AT1G07100	AT2G18790	AT1G54210
AT1G54210	AT1G03840	AT5G64260		AT3G14370	AT3G05910	AT5G22920		AT3G58620	AT1G64110	AT5G04770		AT1G08490	AT2G20630	AT1G67050
AT1G20900	AT5G65280	AT4G14130		AT5G65670	AT4G25480	AT1G20900		AT4G25090	AT5G59020	AT1G69690		AT1G08500	AT2G26730	AT1G67230
AT1G75060	AT5G15740	AT1G75440		AT3G63430	AT4G25490	AT1G23710		AT4G25100	AT1G68660	AT2G02180		AT1G08580	AT2G28510	AT1G68010
AT1G75070	AT5G15750	AT3G50700		AT3G63440	AT2G41330	AT1G02060		AT5G63650	AT5G46240	AT1G05840		AT1G08590	AT2G32430	AT1G68020
AT1G75080	AT3G54770	AT4G36730		AT3G63445	AT4G33440	AT1G21060		AT5G63660	AT2G33210	AT2G46260		AT1G09260	AT2G35620	AT1G68190
AT3G13720	AT4G36180	AT1G49500		AT1G21990	AT2G27840	AT3G61260		AT2G46520	AT2G16720	AT3G60390		AT1G09270	AT2G36290	AT1G68670
AT3G13724	AT4G29700	AT1G06400		AT1G28440	AT5G65310	AT2G45430		AT3G45780	AT2G32430	AT1G21830		AT1G09350	AT2G38540	AT1G68840
AT3G13730	AT3G50340	AT1G22190		AT1G28450	AT2G45710	AT3G16240		AT1G78690	AT2G34090	AT1G33240		AT1G09360	AT2G40475	AT1G69570
AT5G38320	AT3G62090	AT2G23770		AT1G54210	AT1G02370	AT3G13740		AT1G78700	AT3G05030	AT2G44080		AT1G09380	AT2G41810	AT1G69690
AT5G38330	AT3G62630	AT5G01740		AT3G23040	AT1G19180	AT4G14130		AT1G78710	AT3G13520	AT5G44260		AT1G09390	AT2G41870	AT1G70290
AT5G38340	AT3G23210	AT1G22330		AT3G50790	AT4G34000	AT4G38840		AT5G28300	AT3G58840	AT2G43060		AT1G09520	AT2G43020	AT1G70300
AT4G26210	AT5G03140	AT2G27310		AT3G50800	AT5G43140	AT5G06980		AT5G60670	AT5G18070	AT5G08330		AT1G10020	AT2G44660	AT1G70530
AT3G12920	AT1G79110	AT1G02340		AT2G28360	AT5G43150	AT1G07570		AT5G60680	AT5G02190	AT3G47340		AT1G10030	AT2G44670	AT1G70700
AT4G17453	AT5G23220	AT1G76160		AT1G78100	AT1G11960	AT3G12300		AT5G44440	AT2G41820	AT1G24260		AT1G10060	AT2G45310	AT1G70950
AT4G17460	AT3G07320	AT4G39070		AT2G35360	AT2G18790	AT3G29370		AT5G44450	AT2G42800	AT3G44610		AT1G10140	AT2G45710	AT1G72150
AT5G09440	AT5G20700	AT3G23030		AT2G35370	AT2G21210	AT5G60680		AT4G27435	AT1G69260	AT1G03600		AT1G10150	AT2G46420	AT1G72430
AT3G21320	AT1G65920	AT2G45670		AT4G14560	AT2G41820	AT5G18240		AT4G27440	AT4G28740	AT1G03610		AT1G10410	AT2G46510	AT1G73470
AT5G51780	AT4G39800	AT3G16570		AT4G14570	AT2G45970	AT5G60860		AT1G26771	AT5G03140	AT4G37770		AT1G10560	AT2G46660	AT1G73830
AT2G44910	AT5G65310	AT1G70950		AT5G37240	AT5G02190	AT3G02140		AT1G26773	AT2G18790	AT1G21600		AT1G11735	AT3G02570	AT1G74440
AT2G44920	AT1G48100	AT1G76220		AT4G36860	AT2G20370	AT5G08330		AT2G43010	AT1G29980	AT1G21610		AT1G11820	AT3G05830	AT1G74670
AT3G60540	AT1G21900	AT2G42870		AT1G18400	AT2G41870	AT5G16110		AT1G14860	AT3G23940	AT4G12730		AT1G11840	AT3G05890	AT1G75440
AT3G60550	AT3G23820	AT5G05180		AT2G45670	AT5G09810	AT5G16120		AT5G11970	AT4G18810	AT3G13740		AT1G12110	AT3G05910	AT1G75490
AT5G65305	AT3G17130	AT4G36900		AT2G45680	AT5G66310	AT5G24470		AT5G11977	AT4G18820	AT5G39080		AT1G12420	AT3G13520	AT1G76090
AT5G67290	AT1G72470	AT5G27920		AT2G45685	AT1G30690	AT1G01480		AT1G13240	AT1G47870	AT1G23050		AT1G12500	AT3G14370	AT1G76160
AT5G67300	AT4G36220	AT4G37550		AT3G53420	AT4G03010	AT1G09575		AT3G50790	AT1G60190	AT4G21560		AT1G13240	AT3G20300	AT1G78260
AT2G39855	AT4G35510	AT5G14910		AT2G26710	AT4G25630	AT1G49500		AT3G50800	AT3G54200	AT1G68670		AT1G13245	AT3G22830	AT1G78270
AT2G39860	AT5G52060	AT1G21050		AT2G26720	AT5G47530	AT4G15260		AT1G06070	AT4G34230	AT3G20820		AT1G13250	AT3G23090	AT1G78700
AT1G14860	AT3G21100	AT3G60220		AT1G14910	AT3G11410	AT1G18460		AT4G33990	AT4G35510	AT2G45600		AT1G13260	AT3G29375	AT1G79420
AT3G58120	AT5G22580	AT3G02140		AT2G46970	AT1G08500	AT3G05900		AT4G34000	AT4G39210	AT4G23820		AT1G13350	AT3G44735	AT1G79700
AT3G58130	AT4G17670	AT4G01410		AT2G46980	AT2G01830	AT1G10020		AT5G26146	AT4G22730	AT2G45670		AT1G13360	AT3G48700	AT1G80240
AT3G13480	AT2G43020	AT3G07350		AT4G39403	AT4G39800	AT1G73830		AT5G26147	AT1G14730	AT3G16240		AT1G13950	AT3G49220	AT2G01450
AT3G13490	AT3G29375	AT2G44500		AT4G39404	AT5G51460	AT2G27830		AT3G47430	AT4G22010	AT4G26540		AT1G14270	AT3G50340	AT2G01850
AT4G30060	AT4G25480	AT1G03600		AT1G04240	AT1G14730	AT3G61850		AT4G39090	AT1G77200	AT4G30410		AT1G14280	AT3G52470	AT2G01860
AT4G30064	AT4G25490	AT1G03610		AT1G49780	AT1G53700	AT4G35760		AT4G39100	AT5G65900	AT1G75180		AT1G14290	AT3G54000	AT2G02710
AT4G30067	AT2G15620	AT3G07310		AT5G66600	AT5G28300	AT4G35770		AT1G28330	AT1G79540	AT1G75190		AT1G14690	AT3G54770	AT2G19460
AT4G30070	AT2G28510	AT2G36050		AT5G60850	AT1G01500	AT5G25240		AT1G28335	AT1G16850	AT2G43330		AT1G14700	AT3G57540	AT2G20670
AT5G17790	AT5G03760	AT1G69690		AT1G70940	AT1G69770	AT1G23390		AT4G17420	AT2G16440	AT4G36530		AT1G14720	AT3G57560	AT2G23130
AT5G17795	AT5G62350	AT5G05690		AT2G18090	AT4G23620	AT1G28330		AT4G17430	AT3G54960	AT4G36540		AT1G14730	AT3G61830	AT2G23770
AT5G17800	AT3G05500	AT5G60680		AT2G40790	AT4G23630	AT1G68010		AT4G03190	AT5G20180	AT1G70950		AT1G14860	AT3G62090	AT2G26710
AT1G70300	AT1G21980	AT4G03140		AT2G40800	AT3G04680	AT1G68020		AT4G03200	AT3G57560	AT3G18050		AT1G14890	AT3G62630	AT2G27050
AT1G68010	AT5G62670	AT1G13260		AT2G40805	AT3G56270	AT2G31010		AT1G16870	AT1G28570	AT4G01250		AT1G14910	AT4G05100	AT2G30520
AT1G68020	AT5G57040	AT1G21910		AT2G44920	AT5G60840	AT2G45210		AT1G16880	AT3G24520	AT4G36780		AT1G14920	AT4G14770	AT2G31010
AT1G63090	AT5G57050	AT1G70290		AT1G36050	AT5G65470	AT3G08760		AT1G16890	AT1G49740	AT5G02200		AT1G15750	AT4G17615	AT2G32150
AT4G36370	AT1G14700	AT2G28120		AT2G23770	AT3G20330	AT1G61900		AT1G73830	AT5G54960	AT3G62650		AT1G15757	AT4G17670	AT2G36050
AT5G05430	AT4G21440	AT2G28130		AT5G02760	AT3G62630	AT2G24550		AT5G10990	AT5G54970	AT5G18640		AT1G15760	AT4G17695	AT2G39210
AT5G05435	AT1G69440	AT1G02660		AT3G20820	AT4G14770	AT3G54500		AT5G11000	AT1G01250	AT5G18650		AT1G17110	AT4G18670	AT2G39705
AT5G05440	AT5G15950	AT3G19680		AT3G25715	AT1G01940	AT4G28240		AT5G08130	AT2G20570	AT5G58430		AT1G17120	AT4G20170	AT2G39870
AT2G45070	AT4G13710	AT3G21090		AT3G25716	AT1G02400	AT5G02200		AT5G42740	AT2G44660	AT1G03870		AT1G17130	AT4G22010	AT2G40000
AT2G45080	AT1G74500	AT1G27730		AT5G52900	AT4G00810	AT5G09440		AT1G21060	AT2G44670	AT3G15770		AT1G18070	AT4G23620	AT2G40610
AT3G15500	AT5G63660	AT2G02180		AT5G52901	AT4G24960	AT5G11530		AT3G04850	AT5G41400	AT3G15780		AT1G18075	AT4G23630	AT2G41070
AT4G16146	AT4G29780	AT1G09250		AT5G51550	AT4G24970	AT3G06500		AT3G04854	AT5G52570	AT1G74440		AT1G18080	AT4G25480	AT2G42620
AT1G62520	AT2G43290	AT3G29370		AT5G51560	AT5G01730	AT3G57790		AT3G04855	AT1G18070	AT2G18300		AT1G18290	AT4G25490	AT2G42870
AT1G10410	AT5G57150	AT1G50450		AT1G27290	AT1G19290	AT3G57800		AT1G11960	AT4G20170	AT4G24060		AT1G18400	AT4G25630	AT2G43010
AT1G34245	AT5G45590	AT1G50460		AT1G27300	AT2G34720	AT4G01120		AT1G11970	AT4G39840	AT2G41070		AT1G18410	AT4G26210	AT2G43060
AT1G20980	AT1G69030	AT2G30520		AT5G57040	AT3G59050	AT5G04770		AT1G11980	AT1G01470	AT4G13530		AT1G18570	AT4G28640	AT2G43330
AT1G28360	AT3G27170	AT5G24470		AT5G57050	AT4G13195	AT5G14910		AT5G12040	AT2G40280	AT1G49200		AT1G18720	AT4G28740	AT2G44080
AT2G47560	AT5G14700	AT2G23320		AT1G12570	AT4G18670	AT5G58650		AT5G12043	AT1G67920	AT1G23380		AT1G18735	AT4G29700	AT2G44130
AT4G01245	AT4G21940	AT3G06080		AT1G12580	AT5G10550	AT5G58660		AT5G12050	AT5G64870	AT1G74840		AT1G18740	AT4G30500	AT2G44500
AT4G01250	AT1G16750	AT1G05700		AT1G79110	AT1G14700	AT1G01540		AT1G18400	AT1G51140	AT2G27050		AT1G18835	AT4G30800	AT2G44920
AT1G51170	AT3G25870	AT2G44080		AT3G05890	AT1G55870	AT1G01560		AT1G68010	AT3G54810	AT5G04530		AT1G18870	AT4G33440	AT2G45050
AT3G04730	AT2G16430	AT2G20670		AT3G05905	AT1G60190	AT1G10060		AT1G68020	AT5G03160	AT5G04760		AT1G19180	AT4G34000	AT2G45210
AT3G04732	AT1G20190	AT4G34760		AT5G23280	AT1G78610	AT1G10070		AT1G33060	AT1G74750	AT5G53970		AT1G19190	AT4G34230	AT2G45430
AT3G04735	AT2G37440	AT5G11530		AT2G23690	AT4G17550	AT1G23050		AT5G54590	AT2G45440	AT4G17810		AT1G19460	AT4G36010	AT2G45670
AT3G04740	AT5G07030	AT3G51400		AT5G54510	AT4G22010	AT1G70950		AT4G25480	AT4G05100	AT1G56220		AT1G19464	AT4G36180	AT2G46220
AT1G72175	AT1G72240	AT3G47950		AT5G67411	AT5G14640	AT1G73750		AT4G25490	AT5G02590	AT5G05430		AT1G19835	AT4G38740	AT2G46780
AT1G72180	AT1G02400	AT1G22360		AT5G25290	AT5G63530	AT4G32280		AT4G27710	AT1G78070	AT5G05440		AT1G19870	AT4G39800	AT2G47440
AT2G42440	AT2G29450	AT1G22370		AT5G25300	AT1G20030	AT3G19680		AT4G27720	AT2G47010	AT5G19140		AT1G19880	AT5G01730	AT3G02140
AT1G30330	AT2G29460	AT1G24260		AT3G04720	AT1G64650	AT1G22330		AT5G57780	AT4G39800	AT1G02640		AT1G20030	AT5G01850	AT3G02540
AT5G24530	AT2G41220	AT4G08040		AT3G04721	AT1G71070	AT1G78260		AT3G16785	AT5G59540	AT1G02660		AT1G20050	AT5G02190	AT3G03150
AT1G49780	AT3G52370	AT1G33240		AT3G04730	AT1G71100	AT1G78270		AT3G16800	AT1G01500	AT1G67480		AT1G20330	AT5G03140	AT3G03630
AT3G29575	AT2G22770	AT3G06750		AT3G13800	AT4G30430	AT4G36780		AT2G42010	AT1G12110	AT3G54500		AT1G20780	AT5G03760	AT3G04730
AT4G24972	AT2G29650	AT4G19530		AT3G13810	AT1G15950	AT4G39090		AT2G42020	AT2G26690	AT2G46220		AT1G20790	AT5G09810	AT3G04740
AT5G61997	AT5G47060	AT1G11580		AT5G21940	AT1G78070	AT1G06400		AT2G42030	AT5G22740	AT5G44460		AT1G20900	AT5G11740	AT3G06080
AT5G62000	AT1G78100	AT1G61750		AT5G22940	AT2G22240	AT1G20780		AT2G46660	AT1G64650	AT2G42620		AT1G20980	AT5G13110	AT3G06500
AT2G15010	AT1G01250	AT2G37450		AT5G22950	AT2G23180	AT1G20880		AT2G46970	AT4G30430	AT3G47000		AT1G21050	AT5G13750	AT3G06750
AT1G75490	AT4G23670	AT3G08760		AT5G43700	AT3G57540	AT1G20890		AT2G46980	AT1G77690	AT3G47010		AT1G21060	AT5G14700	AT3G07010
AT2G22660	AT1G19180	AT5G56230		AT1G75790	AT4G26080	AT3G59060		AT1G18720	AT2G21210	AT4G01330		AT1G21400	AT5G16200	AT3G07350
AT4G14560	AT1G21590	AT1G25230		AT1G75800	AT5G13110	AT5G19140		AT4G25630	AT2G35480	AT4G38430		AT1G21410	AT5G20700	AT3G10985
AT4G17500	AT5G63530	AT1G74670		AT1G75810	AT5G14700	AT1G01490		AT4G25631	AT2G35960	AT1G16840		AT1G21590	AT5G22740	AT3G13310
AT3G03620	AT1G32640	AT2G30990		AT2G42870	AT5G44030	AT2G32150		AT1G09570	AT2G36910	AT2G42890		AT1G21600	AT5G25190	AT3G13800
AT3G03626	AT4G11050	AT4G28240		AT3G61460	AT5G45590	AT2G42890		AT1G09575	AT5G13110	AT2G42900		AT1G21830	AT5G28300	AT3G15770
AT3G03630	AT3G23170	AT4G20070		AT3G61470	AT1G28680	AT2G42900		AT2G38530	AT1G64670	AT3G57550		AT1G21835	AT5G41400	AT3G15780
AT1G21060	AT3G54810	AT2G32970		AT5G58610	AT1G30630	AT4G23820		AT2G38540	AT4G26210	AT1G72610		AT1G21840	AT5G41600	AT3G16240
AT1G14910	AT3G62270	AT2G30930		AT5G58620	AT1G68660	AT4G25580		AT3G23635	AT1G52890	AT2G45050		AT1G21975	AT5G44030	AT3G16850
AT2G43060	AT1G69410	AT3G42800		AT1G05840	AT2G41810	AT4G14490		AT3G23637	AT1G70370	AT3G12630		AT1G21980	AT5G45590	AT3G18035
AT5G52430	AT1G69870	AT1G15750		AT1G05850	AT4G17670	AT4G14500		AT3G23640	AT5G47635	AT1G15670		AT1G21990	AT5G47635	AT3G18050
AT5G52440	AT5G57120	AT1G21600		AT1G05860	AT5G01220	AT1G70700		AT4G22190	AT5G47640	AT1G49730		AT1G22060	AT5G47640	AT3G19390
AT1G30110	AT1G02370	AT2G31010		AT1G29490	AT5G22740	AT2G03890		AT2G44910	AT3G14370	AT2G01450		AT1G22190	AT5G50340	AT3G19680
AT2G44650	AT5G67360	AT5G44130		AT1G29500	AT5G53660	AT4G36530		AT2G44920	AT5G47060	AT3G29240		AT1G22310	AT5G54470	AT3G20820
AT2G44660	AT5G67370	AT4G24060		AT1G29510	AT1G78680	AT4G36540		AT4G25270	AT5G55920	AT5G19200		AT1G22320	AT5G55920	AT3G23030
AT2G44670	AT3G24520	AT1G65730		AT1G29520	AT2G36390	AT1G01440		AT4G25280	AT1G68550	AT5G46330		AT1G22330	AT5G58620	AT3G26510
AT4G31380	AT4G18390	AT2G04690		AT3G14205	AT3G12280	AT1G09390		AT4G25290	AT1G23490	AT1G07570		AT1G22767	AT5G59020	AT3G29370
AT4G31390	AT5G03740	AT5G67190		AT5G10990	AT3G25940	AT1G12450		AT2G18090	AT2G38170	AT3G54920		AT1G22770	AT5G59220	AT3G30775
AT2G18720	AT2G21590	AT5G04770		AT5G11000	AT4G27720	AT3G20340		AT1G49500	AT2G38180	AT5G58650		AT1G22900	AT5G59540	AT3G43430
AT2G18730	AT5G36950	AT5G24870		AT2G33310	AT4G39840	AT5G06930		AT4G25770	AT2G41870	AT5G58660		AT1G22910	AT5G60670	AT3G44610
AT4G39390	AT5G25220	AT3G47210		AT2G46572	AT5G13750	AT1G01320		AT4G25780	AT3G66652	AT1G08210		AT1G22990	AT5G61570	AT3G47340
AT2G35200	AT1G76620	AT5G03730		AT2G46580	AT1G11090	AT1G02340		AT5G47380	AT5G01730	AT1G10140		AT1G23080	AT5G62220	AT3G47610
AT2G35208	AT5G53760	AT2G19180		AT2G46590	AT1G68550	AT1G16150		AT5G03220	AT5G10550	AT1G10150		AT1G23710	AT5G63530	AT3G47950
AT2G35210	AT5G63120	AT5G46180		AT3G07340	AT2G16660	AT1G33590		AT5G03230	AT3G19590	AT1G22910		AT1G24120	AT5G65280	AT3G48690
AT1G63720	AT5G63130	AT3G12300		AT3G07350	AT2G42760	AT1G79420		AT4G18660	AT1G65840	AT2G46780		AT1G24160	AT5G65310	AT3G49790
AT1G69570	AT5G63135	AT3G26510		AT3G57810	AT2G46640	AT2G30040		AT4G18670	AT1G69770	AT3G59900		AT1G24170	AT5G66310	AT3G50650
AT5G63790	AT1G52890	AT4G04830		AT1G21970	AT2G47500	AT3G07000		AT1G80280	AT1G78050	AT4G16520		AT1G24260		AT3G50790
AT5G63800	AT2G32990	AT1G21670		AT1G21975	AT3G05830	AT3G07010		AT1G80290	AT4G11050	AT5G66880		AT1G24265		AT3G52060
AT4G17695	AT3G57010	AT2G45430		AT1G21980	AT3G27210	AT3G16850		AT3G04730	AT1G01570	AT2G31010		AT1G24625		AT3G52070
AT4G27410	AT5G24760	AT5G04560		AT2G41420	AT3G52470	AT3G18050		AT3G04732	AT1G18870	AT3G10985		AT1G25220		AT3G54500
AT4G27415	AT1G17360	AT5G66650		AT2G41430	AT5G07800	AT3G27770		AT3G04735	AT1G69030	AT4G01410		AT1G25230		AT3G57550
AT3G50790	AT5G45650	AT3G43790		AT2G41440	AT5G09620	AT3G44610		AT3G04740	AT3G05910	AT1G01480		AT1G25240		AT3G58120
AT3G50800	AT3G58840	AT3G04070		AT3G61826	AT5G38480	AT3G52060		AT4G32272	AT4G19440	AT1G76090		AT1G25540		AT3G58620
AT2G28690	AT5G40140	AT1G71030		AT3G61827	AT5G41900	AT3G52070		AT4G32280	AT4G36940	AT1G78260		AT1G25550		AT3G59060
AT4G36770	AT5G53420	AT3G13800		AT3G61829	AT5G50340	AT3G58620		AT5G11530	AT3G56270	AT1G78270		AT1G25560		AT3G60200
AT1G03790	AT5G52850	AT3G50750		AT3G61830	AT5G59540	AT3G61060		AT5G53660	AT4G35190	AT3G10720		AT1G26771		AT3G60390
AT1G03800	AT5G06530	AT3G07010		AT5G47380	AT5G62220	AT3G62410		AT5G53670	AT5G62350	AT1G79420		AT1G26773		AT3G61160
AT1G03810	AT4G18970	AT3G18050		AT5G59020	AT1G01250	AT5G01740		AT2G42440	AT1G01940	AT3G47950		AT1G26916		AT3G61850
AT3G13510	AT3G18000	AT5G62280		AT1G15750	AT1G21790	AT5G67310		AT4G20250	AT4G14770	AT1G22330		AT1G26945		AT3G62650
AT5G49680	AT5G59350	AT1G14890		AT1G21590	AT1G35250	AT1G76220		AT4G20260	AT5G02180	AT1G68190		AT1G27670		AT3G62980
AT2G02710	AT5G65650	AT5G25180		AT1G21600	AT1G64700	AT4G19420		AT5G14345	AT2G39220	AT1G67910		AT1G28330		AT4G01250
AT2G02720	AT5G22740	AT4G00780		AT1G21610	AT1G64710	AT4G39100		AT5G14350	AT5G58900	AT1G74670		AT1G28335		AT4G01330
AT2G33360	AT5G53750	AT1G68190		AT4G08949	AT2G23120	AT5G37260		AT5G14360	AT5G65990	AT3G50750		AT1G28360		AT4G02540
AT3G51360	AT1G32100	AT3G60200		AT4G08950	AT2G41090	AT1G21050		AT1G69570	AT1G14700	AT5G05690		AT1G28450		AT4G08950
AT3G51370	AT3G03690	AT3G13790		AT5G41400	AT3G05430	AT1G56220		AT1G69540	AT1G52560	AT5G64880		AT1G28670		AT4G12420
AT5G02190	AT3G04010	AT4G03205		AT5G41401	AT3G13520	AT1G57680		AT1G75450	AT2G26770	AT4G38470		AT1G28680		AT4G12730
AT5G02200	AT2G14890	AT4G20870		AT5G51790	AT3G16800	AT2G36220		AT5G61997	AT5G19920	AT5G03150		AT1G28685		AT4G14130
AT1G62950	AT1G56600	AT2G38820		AT4G16500	AT3G50340	AT3G10985		AT5G62000	AT2G19670	AT5G64260		AT1G29290		AT4G14490
AT3G44610	AT5G67150	AT1G16370		AT4G16510	AT4G00520	AT4G17560		AT1G02210	AT2G19680	AT1G74740		AT1G29420		AT4G14500
AT2G46660	AT5G67160	AT1G36060		AT1G74440	AT4G05100	AT4G32030		AT1G13260	AT3G07390	AT5G66110		AT1G29430		AT4G15260
AT1G69252	AT5G28300	AT3G49790		AT1G74448	AT4G17695	AT5G05430		AT1G21975	AT5G01790	AT1G03590		AT1G29440		AT4G17460
AT1G69260	AT3G59760	AT5G44380		AT1G74450	AT4G38620	AT5G05440		AT1G21980	AT5G51460	AT4G28300		AT1G29450		AT4G20260
AT2G23170	AT1G13250	AT1G78290		AT5G56240	AT5G02590	AT5G05480		AT1G73110	AT2G38090	AT5G06980		AT1G29490		AT4G23820
AT2G23171	AT4G24970	AT4G30410		AT2G34150	AT5G11740	AT5G11260		AT1G73120	AT2G39130	AT1G01490		AT1G29500		AT4G25620
AT3G50060	AT1G30690	AT2G37680		AT2G34160	AT5G62170	AT1G25230		AT1G73130	AT2G41950	AT5G18600		AT1G29510		AT4G28240
AT4G10380	AT3G27570	AT3G45610		AT2G34170	AT5G65280	AT1G67050		AT1G79360	AT3G02570	AT5G47560		AT1G29520		AT4G28300
AT2G23760	AT4G28640	AT4G37260		AT2G42425	AT1G11840	AT1G80440		AT1G79370	AT5G16200	AT1G60430		AT1G29630		AT4G30410
AT2G45050	AT4G35030	AT5G05850		AT2G42430	AT1G16740	AT2G40610		AT3G07350	AT5G65280	AT1G50450		AT1G30110		AT4G30790
AT5G66080	AT2G39460	AT5G05860		AT2G42880	AT1G73480	AT4G18710		AT3G54760	AT1G11710	AT1G50460		AT1G30330		AT4G32030
AT5G66090	AT5G59050	AT5G07440		AT3G10760	AT2G32430	AT5G03720		AT3G54770	AT1G21900	AT2G35470		AT1G30690		AT4G32040
AT5G66100	AT1G63050	AT5G45820		AT3G10770	AT2G35605	AT5G03730		AT5G66580	AT1G72280	AT3G19680		AT1G30825		AT4G32280
AT4G04330	AT4G30800	AT5G45830		AT3G29575	AT2G35960	AT5G07100		AT5G66590	AT4G02390	AT3G43430		AT1G31358		AT4G32890
AT5G54390	AT2G40460	AT2G39470		AT2G01010	AT3G05230	AT5G24870		AT5G66600	AT4G18070	AT4G08950		AT1G31360		AT4G34760
AT3G20830	AT2G45310	AT3G60390		AT2G01020	AT3G24840	AT5G47240		AT2G39480	AT1G32100	AT5G13090		AT1G31875		AT4G35470
AT5G61780	AT1G13090	AT2G42040		AT2G01021	AT3G46450	AT1G13260		AT5G66310	AT1G72810	AT1G18570		AT1G31880		AT4G36030
AT5G08790	AT5G42650	AT1G05840		AT1G13245	AT3G48700	AT2G23460		AT2G20830	AT3G08590	AT1G25230		AT1G31920		AT4G36780
AT4G33800	AT5G49810	AT1G23710		AT2G27050	AT4G01950	AT2G46220		AT2G20835	AT3G49680	AT1G25560		AT1G31930		AT4G36790
AT4G33810	AT1G64700	AT1G11530		AT2G27060	AT4G12000	AT3G50700		AT2G20840	AT4G28640	AT1G29400		AT1G32090		AT4G36860
AT5G04330	AT1G64710	AT1G11540		AT4G38860	AT4G17760	AT3G60390		AT2G30240	AT5G48540	AT1G75440		AT1G32100		AT4G37550
AT5G17880	AT5G15600	AT2G26530		AT5G45100	AT4G17770	AT3G62980		AT1G07200	AT2G28510	AT3G02170		AT1G32640		AT4G37590
AT5G17890	AT5G49330	AT2G39210		AT1G15580	AT4G26210	AT4G02540		AT1G07210	AT3G05230	AT3G06070		AT1G32700		AT4G38470
AT4G05100	AT4G34710	AT4G30790		AT1G15590	AT4G28640	AT4G16520		AT1G15790	AT3G17820	AT3G51370		AT1G32710		AT4G38840
AT5G14220	AT1G10480	AT1G76090		AT1G15600	AT4G30340	AT5G05140		AT1G15800	AT3G17830	AT1G54110		AT1G33240		AT4G39070
AT5G14230	AT2G19780	AT4G38470		AT1G49200	AT4G33080	AT5G13090		AT1G15810	AT4G29780	AT1G23710		AT1G33440		AT4G39090
AT4G17810	AT4G21060	AT1G69160		AT3G43430	AT4G33560	AT5G19120		AT5G62650	AT5G53400	AT1G75490		AT1G44170		AT4G39100
AT3G61460	AT5G27660	AT2G43330		AT3G43431	AT5G20700	AT5G44020		AT5G62660	AT5G62170	AT2G40610		AT1G49200		AT5G01600
AT5G54520	AT2G18790	AT4G15690		AT3G57550	AT5G41070	AT5G66330		AT5G62670	AT5G66460	AT5G15150		AT1G49450		AT5G01610
AT5G54530	AT2G36870	AT4G15700		AT3G57560	AT5G41600	AT1G16880		AT3G06750	AT1G22520	AT2G20670		AT1G49460		AT5G01740
AT4G11820	AT5G55400	AT5G57785		AT3G57570	AT5G53290	AT1G68670		AT5G04770	AT2G05920	AT3G02540		AT1G49500		AT5G01810
AT3G02570	AT1G30510	AT3G17100		AT3G63120	AT5G55960	AT2G43330		AT5G04780	AT2G27840	AT4G38840		AT1G49780		AT5G02200
AT3G02580	AT3G15030	AT3G62650		AT3G63130	AT5G58900	AT3G60030		AT1G69690	AT3G48700	AT5G02020		AT1G50420		AT5G03150
AT1G17400	AT1G71070	AT4G01870		AT5G01710	AT5G59220	AT3G62650		AT1G72175	AT1G20450	AT4G34760		AT1G50430		AT5G03310
AT3G23240	AT1G71100	AT1G22620		AT5G01712	AT5G64870	AT5G01210		AT1G72180	AT1G72470	AT1G23480		AT1G50450		AT5G03730
AT5G55180	AT2G23120	AT1G76600		AT5G01720	AT2G17670	AT1G78690		AT2G02170	AT3G03450	AT1G49210		AT1G50460		AT5G04470
AT5G55190	AT4G35720	AT1G17230		AT5G65305	AT1G52890	AT3G26510		AT2G02180	AT1G48330	AT3G14050		AT1G52190		AT5G04560
AT3G19020	AT3G57560	AT5G44290		AT2G42440	AT1G68990	AT1G03090		AT4G35720	AT1G77280	AT5G01740		AT1G52750		AT5G04770
AT3G19030	AT2G36880	AT5G19200		AT4G20170	AT1G73885	AT1G17230		AT2G01420	AT3G14360	AT2G35170		AT1G52760		AT5G05140
AT3G19035	AT2G36885	AT5G06560		AT5G18910	AT2G20940	AT1G20010		AT2G38120	AT3G20300	AT3G12570		AT1G52890		AT5G05180
AT1G10560	AT3G03270	AT5G06570		AT5G18920	AT2G35620	AT1G20020		AT5G50330	AT4G00810	AT3G23880		AT1G53165		AT5G05430
AT1G29630	AT3G20370	AT2G40000		AT2G36750	AT3G05880	AT1G20630		AT5G50335	AT4G14760	AT3G61260		AT1G53170		AT5G05440
AT2G45200	AT5G48010	AT4G18950		AT2G36760	AT4G34230	AT1G49210		AT5G50340	AT1G73480	AT5G52900		AT1G53830		AT5G05850
AT2G45210	AT3G23620	AT2G43010		AT2G36770	AT5G49280	AT1G50450		AT1G05830	AT2G29450	AT2G19180		AT1G54115		AT5G05860
AT3G49820	AT2G39130	AT3G57410		AT3G04732	AT5G54300	AT1G50460		AT1G05835	AT2G29460	AT3G13790		AT1G54120		AT5G06930
AT1G80840	AT4G02710	AT5G14170		AT3G04740	AT5G59900	AT1G70290		AT1G05840	AT5G16600	AT3G15500		AT1G54210		AT5G06980
AT4G02130	AT4G18670	AT5G14180		AT3G13350	AT1G04990	AT1G70300		AT1G32910	AT5G65310	AT5G13710		AT1G55330		AT5G07440
AT3G26830	AT4G39770	AT5G58650		AT3G13360	AT1G08580	AT1G73680		AT1G32920	AT1G24600	AT1G69890		AT1G55340		AT5G08330
AT5G64250	AT1G11600	AT5G58660		AT3G13370	AT1G13250	AT2G43010		AT2G46260	AT1G55870	AT2G19460		AT1G56145		AT5G11530
AT5G64260	AT1G73480	AT1G72680		AT3G54070	AT1G78020	AT2G46780		AT2G46270	AT5G11740	AT2G41100		AT1G60190		AT5G13090
AT4G16370	AT1G79270	AT1G70420		AT3G54080	AT2G03120	AT3G03150		AT3G60390	AT5G14640	AT2G45210		AT1G62870		AT5G13730
AT5G01849	AT5G40390	AT4G38840		AT3G54090	AT2G16720	AT3G06080		AT3G60640	AT1G20070	AT3G05900		AT1G63420		AT5G13760
AT5G01850	AT4G19230	AT1G65590		AT5G13730	AT2G32720	AT4G01330		AT3G60647	AT2G14890	AT4G15545		AT1G63680		AT5G14910
AT4G14130	AT4G33440	AT4G20140		AT5G13740	AT2G46100	AT4G12730		AT3G60650	AT2G32510	AT5G11260		AT1G64385		AT5G19140
AT2G25460	AT1G01570	AT4G37590		AT5G45730	AT3G03270	AT4G17500		AT4G31370	AT3G08630	AT1G67230		AT1G64700		AT5G19200
AT2G25470	AT1G54770	AT4G16130		AT1G21650	AT3G27060	AT4G20260		AT4G31380	AT3G08640	AT2G03550		AT1G64710		AT5G22940
AT3G58860	AT4G00480	AT5G60660		AT2G46660	AT3G49220	AT4G27710		AT2G41750	AT3G14740	AT3G16850		AT1G65830		AT5G24870
AT2G17070	AT4G00490	AT2G35930		AT3G62097	AT4G29700	AT4G35470		AT2G41760	AT3G15720	AT3G60200		AT1G65840		AT5G25350
AT2G17080	AT1G01470	AT2G25900		AT3G62100	AT5G11230	AT4G37240		AT3G49350	AT5G18460	AT5G23210		AT1G65930		AT5G27920
AT1G75440	AT4G33700	AT5G61560		AT4G27300	AT5G11240	AT4G37590		AT3G49360	AT5G18470	AT5G25280		AT1G66600		AT5G44020
AT3G05890	AT3G13520	AT2G23130		AT4G27310	AT5G19380	AT5G01600		AT4G28720	AT1G04690	AT1G02060		AT1G67050		AT5G44260
AT3G05905	AT3G46540	AT3G57550		AT5G22920	AT5G20180	AT5G01610		AT2G32940	AT1G52700	AT1G12450		AT1G67230		AT5G49690
AT1G09260	AT3G46560	AT2G47440		AT5G22930	AT5G59050	AT5G05850		AT2G35880	AT3G05170	AT2G18260		AT1G67265		AT5G49700
AT1G09270	AT5G60890	AT1G25560		AT1G67265	AT5G22630	AT5G05860		AT2G35890	AT4G17280	AT2G18280		AT1G67900		AT5G51550
AT4G37810	AT2G27550	AT1G61100		AT1G72450	AT1G07870	AT5G13760		AT1G21830	AT4G18700	AT3G02140		AT1G68010		AT5G52900
AT2G02070	AT3G23740	AT4G01460		AT1G72460	AT1G70900	AT5G19220		AT1G21835	AT5G03760	AT3G51420		AT1G68020		AT5G54520
AT3G50700	AT5G59220	AT5G01210		AT2G41310	AT1G75710	AT4G05330		AT1G21840	AT1G55210	AT1G54210		AT1G68185		AT5G55970
AT4G28530	AT2G36290	AT3G30775		AT3G01470	AT1G77280	AT1G78700		AT1G33240	AT1G71070	AT1G64660		AT1G68190		AT5G56230
AT4G36730	AT5G13110	AT1G73470		AT3G01472	AT2G28510	AT2G42750		AT2G03110	AT1G71100	AT2G02710		AT1G68490		AT5G57660
AT5G19257	AT1G79540	AT1G08210		AT3G04735	AT2G36230	AT3G14090		AT2G03120	AT2G46830	AT3G07010		AT1G68550		AT5G58650
AT3G17120	AT2G29440	AT5G22940		AT3G23635	AT2G38540	AT3G30775		AT5G08139	AT3G29375	AT5G25240		AT1G68552		AT5G58660
AT3G14880	AT1G04990	AT3G62150		AT3G23637	AT2G40475	AT3G49790		AT1G05870	AT4G29270	AT1G10060		AT1G68620		AT5G60680
AT3G14890	AT1G05000	AT5G42680		AT3G23640	AT2G40480	AT3G50650		AT1G05880	AT4G37470	AT1G10070		AT1G68660		AT5G60860
AT3G23635	AT3G54200	AT2G42620		AT4G22165	AT2G46420	AT3G60200		AT1G19800	AT5G41070	AT1G14890		AT1G68670		AT5G61560
AT3G23637	AT5G16200	AT5G44260		AT4G22170	AT3G16870	AT4G36790		AT2G44070	AT5G58620	AT1G19000		AT1G68825		AT5G62280
AT3G23640	AT4G10270	AT4G18010		AT4G22180	AT3G54000	AT5G02020		AT2G44080	AT1G30690	AT1G19010		AT1G68830		AT5G63610
AT3G28860	AT1G58270	AT1G03590		AT4G39400	AT4G28740	AT5G07770		AT4G22810	AT1G49450	AT1G21050		AT1G68840		AT5G63620
AT1G49500	AT2G44940	AT3G55980		AT5G03140	AT4G33160	AT5G19200		AT3G61460	AT2G36290	AT2G35710		AT1G69030		AT5G64260
AT1G06400	AT1G07410	AT3G06500		AT5G08139	AT5G16200	AT5G25280		AT3G61470	AT2G36870	AT4G16990		AT1G69120		AT5G65660
AT1G06410	AT1G14440	AT1G54740		AT1G20900	AT5G18820	AT5G47390		AT4G17695	AT4G25640	AT4G36030		AT1G69130
AT1G22190	AT3G10530	AT1G01480		AT1G23710	AT5G18830	AT5G61580		AT5G18000	AT4G39770	AT4G36040		AT1G69150
AT5G18830	AT2G46530	AT5G13730		AT2G14960	AT5G47210	AT5G61590		AT5G18005	AT1G56600	AT5G01240		AT1G69252
AT5G18840	AT2G26730	AT2G23110		AT2G28355	AT2G43020	AT5G62280		AT5G18010	AT2G32720	AT5G49690		AT1G69260
AT2G42920	AT1G01600	AT4G13340		AT2G29654	AT1G06380	AT1G14890		AT2G47760	AT2G45970	AT5G49700		AT1G69270
AT2G42930	AT1G69295	AT1G72300		AT2G29660	AT1G13280	AT1G21780		AT2G47770	AT4G17670	AT1G22360		AT1G69295
AT2G42940	AT3G08630	AT3G21720		AT2G40970	AT1G13740	AT1G22910		AT2G47780	AT4G38410	AT1G22370		AT1G69570
AT2G42950	AT3G08640	AT5G37540		AT2G40980	AT1G47870	AT1G25560		AT3G45600	AT1G19180	AT3G58120		AT1G69690
AT1G26270	AT3G51750	AT5G44020		AT2G44910	AT1G49410	AT1G27670		AT5G47370	AT1G13250	AT1G18270		AT1G69780
AT1G55610	AT5G43020	AT3G46530		AT1G02060	AT1G49430	AT1G33240		AT1G34110	AT5G20700	AT1G18290		AT1G69910
AT1G55615	AT1G65900	AT3G02540		AT1G02065	AT2G29560	AT1G76080		AT3G12590	AT5G25190	AT1G21910		AT1G70290
AT2G23770	AT1G80530	AT5G08330		AT1G21060	AT2G39020	AT1G76090		AT3G12600	AT1G08500	AT3G03870		AT1G70300
AT5G01730	AT2G45710	AT3G23750		AT1G40104	AT2G42800	AT2G20670		AT5G44260	AT1G07010	AT3G58640		AT1G70530
AT5G01734	AT4G34000	AT5G61440		AT1G75240	AT2G46510	AT2G23110		AT2G43060	AT3G17120	AT5G03310		AT1G70540
AT5G01740	AT1G49450	AT4G37770		AT3G17860	AT3G11670	AT2G23130		AT1G28670	AT3G17130	AT5G06930		AT1G70700
AT1G74929	AT2G17670	AT5G22570		AT3G61260	AT4G11220	AT2G41100		AT1G28680	AT4G19120	AT1G25275		AT1G70940
AT1G74930	AT1G79150	AT1G19220		AT3G61270	AT5G01770	AT2G44080		AT1G28685	AT5G03740	AT1G72820		AT1G70944
AT1G74940	AT3G61830	AT5G06980		AT4G26690	AT5G01790	AT3G02540		AT2G34185	AT5G43140	AT3G60030		AT1G70950
AT3G48460	AT5G11740	AT5G13090		AT4G26700	AT5G10930	AT3G06750		AT2G34186	AT5G43150	AT4G03205		AT1G71070
AT5G12040	AT2G20370	AT5G16110		AT5G55910	AT5G18430	AT3G15620		AT2G34190	AT1G01420	AT4G20870		AT1G71080
AT5G12043	AT2G22510	AT5G16120		AT5G55920	AT5G22060	AT3G15630		AT5G08330	AT1G55760	AT1G61740		AT1G71090
AT5G12050	AT3G54000	AT2G43140		AT5G67385	AT5G25190	AT3G23700		AT5G08335	AT2G22900	AT1G70300		AT1G71100
AT2G03070	AT3G54010	AT3G50650		AT5G67390	AT5G53400	AT3G23710		AT1G51570	AT2G35620	AT4G28260		AT1G72150
AT1G60190	AT4G11280	AT5G06370		AT5G17760	AT1G77690	AT3G47610		AT1G51580	AT2G46870	AT4G28270		AT1G72160
AT1G14720	AT4G17615	AT1G03457		AT5G17770	AT1G79410	AT3G61160		AT1G51590	AT3G59050	AT3G29370		AT1G72175
AT4G39403	AT5G13400	AT1G10210		AT1G18870	AT2G22510	AT4G31080		AT1G75240	AT4G18890	AT1G05160		AT1G72180
AT4G39404	AT1G16500	AT2G03730		AT2G45430	AT2G34090	AT4G36900		AT2G45950	AT5G38530	AT2G27830		AT1G72420
AT5G54590	AT2G32430	AT2G36690		AT3G16240	AT2G46680	AT5G01240		AT2G45960	AT1G01630	AT3G23700		AT1G72430
AT1G66553	AT3G62680	AT3G46280		AT3G49350	AT3G29375	AT5G03230		AT3G47340	AT1G63670	AT3G23710		AT1G72450
AT1G66560	AT5G39785	AT2G36220		AT3G49360	AT4G19120	AT5G49690		AT3G47341	AT2G29650	AT3G48690		AT1G72460
AT3G04420	AT1G27050	AT5G02550		AT3G62090	AT5G63980	AT5G49700		AT5G03370	AT2G41810	AT4G20070		AT1G73470
AT3G04430	AT1G80820	AT2G28830		AT5G03760	AT5G66460	AT1G24260		AT5G20170	AT3G11670	AT5G05140		AT1G73480
AT3G50630	AT2G41330	AT2G32150		AT3G03830	AT1G12110	AT1G54110		AT5G20181	AT3G18000	AT1G73660		AT1G73530
AT4G19700	AT1G01630	AT3G58620		AT3G03845	AT1G18070	AT1G73470		AT5G20190	AT3G57540	AT3G22070		AT1G73540
AT5G03370	AT4G36360	AT5G46330		AT3G03847	AT1G19340	AT2G02710		AT5G25460	AT4G25700	AT5G64620		AT1G73550
AT5G27030	AT1G74430	AT1G74440		AT3G03850	AT1G27680	AT2G22990		AT1G20330	AT4G36360	AT1G08570		AT1G73687
AT1G22310	AT4G30190	AT4G02540		AT3G03852	AT1G32640	AT2G27660		AT1G20350	AT5G09450	AT4G38570		AT1G73690
AT1G22320	AT5G41400	AT4G36860		AT3G06580	AT1G61260	AT2G36050		AT1G24260	AT5G09460	AT1G05805		AT1G73830
AT1G22330	AT1G01500	AT5G04470		AT3G06590	AT1G62870	AT3G47950		AT1G24265	AT5G48450	AT1G05810		AT1G73840
AT1G01140	AT1G77940	AT1G66890		AT3G13740	AT1G64670	AT3G48690		AT3G44610	AT5G66540	AT1G31310		AT1G74440
AT1G26916	AT2G30860	AT3G59060		AT4G14130	AT1G69295	AT4G12420		AT4G30490	AT5G03300	AT2G40620		AT1G74448
AT2G27310	AT4G32950	AT4G34770		AT4G38840	AT1G74750	AT4G27440		AT4G30500	AT1G19290	AT3G19553		AT1G74450
AT2G46510	AT1G53700	AT2G42580		AT4G38850	AT2G01150	AT4G27450		AT5G01710	AT1G59740	AT3G26210		AT1G74670
AT2G46520	AT3G48700	AT1G73660		AT5G06970	AT2G20750	AT4G32890		AT5G01712	AT1G65010	AT3G26220		AT1G75060
AT1G07670	AT4G22730	AT1G06570		AT5G06980	AT2G26730	AT4G35780		AT5G01720	AT1G79110	AT5G01075		AT1G75070
AT1G07680	AT1G65840	AT1G22400		AT5G06990	AT2G34650	AT4G37260		AT5G20110	AT2G35860	AT5G14930		AT1G75080
AT2G34185	AT2G41870	AT1G76080		AT5G54470	AT3G21220	AT5G41080		AT1G03600	AT2G41140	AT3G26510		AT1G75388
AT2G34186	AT5G66310	AT3G13960		AT5G54480	AT3G23090	AT5G55970		AT1G03610	AT3G49220	AT1G22190		AT1G75390
AT2G34190	AT3G23090	AT5G14120		AT1G07570	AT4G12400	AT5G64880		AT1G70940	AT2G20750	AT1G25550		AT1G75440
AT1G02340	AT5G65630	AT4G36030		AT1G07580	AT4G36010	AT5G67420		AT2G24625	AT5G09810	AT1G73470		AT1G75490
AT1G02350	AT1G70750	AT3G06483		AT1G07590	AT4G38710	AT1G61100		AT4G37770	AT1G01830	AT1G77480		AT1G75500
AT1G35560	AT4G22010	AT3G45260		AT1G20430	AT4G38740	AT1G69690		AT5G07920	AT1G80130	AT2G47160		AT1G75540
AT1G76160	AT1G72140	AT5G03150		AT1G20440	AT4G39390	AT1G72430		AT5G07930	AT2G21590	AT3G13310		AT1G75590
AT5G47370	AT1G55690	AT1G80830		AT1G24625	AT5G03160	AT2G41070		AT5G15600	AT2G36390	AT4G00780		AT1G76090
AT5G45100	AT2G18950	AT5G39080		AT1G69252	AT5G19290	AT2G45050		AT5G15610	AT3G05630	AT5G24870		AT1G76160
AT2G28140	AT4G30400	AT1G13110		AT1G69260	AT5G19300	AT2G45600		AT1G07090	AT3G12670	AT1G05020		AT1G76490
AT4G39070	AT1G77810	AT1G01620		AT2G46820	AT5G20160	AT3G16250		AT1G07100	AT4G33440	AT1G09390		AT1G77690
AT4G39080	AT1G77840	AT3G61160		AT2G46830	AT5G53590	AT4G09460		AT1G21590	AT4G33560	AT2G22990		AT1G77700
AT2G30760	AT3G14360	AT5G52900		AT3G12300	AT5G55550	AT4G28260		AT1G21600	AT4G38710	AT2G39870		AT1G77740
AT2G30766	AT3G46110	AT3G13310		AT3G12320	AT5G64550	AT4G28270		AT1G21610	AT5G10930	AT3G49790		AT1G77980
AT3G23030	AT4G33905	AT3G47800		AT3G29370	AT5G66750	AT5G05180		AT4G12730	AT5G53290	AT4G24050		AT1G78070
AT3G53720	AT5G18550	AT4G28030		AT4G36120	AT5G66760	AT5G49290		AT5G60840	AT5G67060	AT5G49360		AT1G78080
AT5G08139	AT1G67300	AT4G28040		AT5G08790	AT3G63200	AT5G61600		AT3G13740	AT5G67070	AT1G20900		AT1G78100
AT1G50280	AT5G45340	AT1G44830		AT5G09210	AT1G01300	AT5G64570		AT3G54000	AT1G20510	AT1G53450		AT1G78260
AT1G50290	AT1G12110	AT1G01490		AT5G11970	AT1G01420	AT1G10140		AT3G61690	AT1G64980	AT2G23130		AT1G78265
AT2G45350	AT3G12670	AT2G05530		AT5G11977	AT1G10900	AT1G10150		AT3G61700	AT2G15820	AT2G39950		AT1G78270
AT2G45360	AT4G38620	AT4G11290		AT5G18070	AT1G19230	AT1G08590		AT3G61826	AT2G29980	AT3G14750		AT1G78280
AT2G45380	AT5G50360	AT4G32940		AT5G18080	AT1G25510	AT1G19000		AT3G61827	AT2G40550	AT3G52840		AT1G78700
AT3G44320	AT1G75710	AT1G03470		AT5G18085	AT1G32100	AT1G21130		AT3G61829	AT2G41900	AT5G22920		AT1G78710
AT4G37445	AT3G05910	AT1G78260		AT5G18090	AT1G49450	AT1G21360		AT3G61830	AT3G27170	AT1G01440		AT1G79060
AT4G37450	AT3G29250	AT1G78270		AT5G25460	AT1G69030	AT1G25550		AT5G39080	AT3G61820	AT1G18650		AT1G79075
AT4G37460	AT1G51140	AT3G48690		AT5G60670	AT1G78060	AT1G53840		AT5G39090	AT4G21940	AT2G37680		AT1G79110
AT5G02530	AT2G39020	AT5G03310		AT5G60680	AT2G17840	AT1G68840		AT5G54580	AT5G23940	AT4G37240		AT1G79420
AT5G02540	AT3G19590	AT5G17640		AT2G01008	AT2G20630	AT1G78110		AT5G54585	AT1G12845	AT5G64410		AT1G79700
AT2G18090	AT3G52470	AT3G10720		AT2G40008	AT2G29490	AT1G78310		AT1G23050	AT1G19140	AT1G18620		AT1G79710
AT2G45670	AT1G56650	AT1G14290		AT4G09890	AT2G29500	AT1G79590		AT2G23170	AT3G46540	AT1G50030		AT1G80230
AT2G45680	AT4G22200	AT2G46780		AT4G34131	AT2G29980	AT1G80240		AT2G23171	AT3G46560	AT1G70530		AT1G80240
AT2G45685	AT5G50340	AT4G24040		AT4G34135	AT2G36290	AT2G01850		AT2G45310	AT4G28660	AT3G06500		AT1G80245
AT1G18710	AT5G57700	AT5G22555		AT5G18230	AT2G36880	AT2G17710		AT2G45315	AT5G04140	AT3G16570		AT1G80260
AT3G15095	AT2G20515	AT1G70760		AT5G18240	AT2G36885	AT2G19460		AT3G62630	AT5G45590	AT3G50240		AT1G80280
AT1G03840	AT2G25690	AT1G73830		AT5G18245	AT2G41290	AT2G32710		AT1G69410	AT5G49280	AT3G55840		AT1G80290
AT1G19900	AT4G18360	AT3G43430		AT5G60860	AT2G46170	AT2G39210		AT1G69420	AT5G54670	AT4G27730		AT2G01150
AT1G19910	AT1G04120	AT1G09750		AT5G65300	AT3G04030	AT2G39870		AT4G21560	AT1G17380	AT4G28240		AT2G01410
AT1G30090	AT1G29980	AT2G28570		AT1G02210	AT3G11710	AT2G47180		AT4G21570	AT1G70560	AT4G37480		AT2G01420
AT3G15880	AT1G17140	AT2G38470		AT1G53165	AT3G20300	AT3G15770		AT4G21580	AT1G74500	AT5G15410		AT2G01450
AT3G15890	AT2G20630	AT4G31330		AT1G62981	AT3G22830	AT3G15780		AT5G45380	AT3G16870	AT5G41080		AT2G01570
AT5G65280	AT3G20470	AT5G11670		AT1G62990	AT3G44735	AT3G47340		AT4G27300	AT3G20330	AT1G32700		AT2G01850
AT5G65290	AT2G41810	AT2G36310		AT2G03240	AT3G54770	AT3G54920		AT4G27310	AT3G22840	AT1G50900		AT2G01860
AT4G25631	AT3G44735	AT2G36320		AT2G07793	AT4G02630	AT3G55840		AT1G02391	AT3G22845	AT2G20740		AT2G02070
AT3G16565	AT5G62220	AT5G20630		AT3G02140	AT4G17615	AT3G57410		AT1G02400	AT3G22850	AT4G32890		AT2G02710
AT3G16570	AT1G18850	AT5G66810		AT3G02570	AT4G23990	AT3G57420		AT4G38860	AT3G52470	AT4G35470		AT2G02720
AT3G04920	AT1G51510	AT2G22570		AT3G02580	AT4G30500	AT4G01026		AT5G56980	AT4G34710	AT5G13220		AT2G03240
AT1G70944	AT2G17500	AT3G23250		AT3G57040	AT4G30800	AT4G01030		AT5G03350	AT5G07030	AT5G51550		AT2G04500
AT1G70950	AT5G54160	AT4G19380		AT5G08330	AT4G33040	AT4G01250		AT5G03360	AT5G65650	AT1G20880		AT2G05786
AT1G76210	AT1G59970	AT4G21400		AT5G08335	AT4G36640	AT4G28300		AT1G77860	AT4G23620	AT1G20890		AT2G05790
AT1G76220	AT1G78070	AT2G46750		AT5G16110	AT4G36940	AT4G36030		AT1G77870	AT4G23630	AT2G32710		AT2G14960
AT2G42870	AT2G01150	AT3G18035		AT5G16120	AT4G39320	AT4G36040		AT1G77880	AT1G64700	AT3G60220		AT2G18010
AT1G77740	AT3G02760	AT1G80240		AT5G24470	AT4G39330	AT5G07440		AT2G02070	AT1G64710	AT4G38400		AT2G18090
AT1G04370	AT3G54400	AT4G27260		AT1G01470	AT5G01260	AT5G15130		AT2G41310	AT2G01890	AT4G39070		AT2G18350
AT5G05180	AT4G05020	AT1G12240		AT1G01471	AT5G61570	AT5G54490		AT3G15540	AT3G05640	AT1G29970		AT2G18720
AT5G05190	AT5G18660	AT2G03750		AT1G01480	AT5G64310	AT5G64260		AT1G09260	AT3G57610	AT1G73680		AT2G18721
AT3G08020	AT2G17280	AT2G26710		AT1G01570	AT5G65270	AT5G65660		AT1G09270	AT4G14680	AT2G41640		AT2G18730
AT3G08030	AT2G35700	AT3G61600		AT1G01580	AT5G66120	AT2G40000		AT1G64110	AT4G14690	AT3G45610		AT2G18780
AT4G36900	AT3G11710	AT1G79420		AT1G09570		AT1G05700		AT1G64120	AT4G39510	AT4G19420		AT2G18790
AT5G05700	AT4G28740	AT4G31560		AT1G09575		AT1G21830		AT1G64130	AT5G02240	AT5G20630		AT2G19450
AT5G15740	AT4G30960	AT5G04760		AT1G49500		AT1G22190		AT4G34131	AT5G41460	AT1G07000		AT2G19460
AT5G15750	AT1G01830	AT1G58470		AT1G52750		AT1G76150		AT4G34135	AT5G52510	AT1G10020		AT2G20625
AT5G15760	AT5G25190	AT4G17800		AT1G52760		AT1G76160		AT5G59020	AT5G53750	AT1G70090		AT2G20630
AT5G27920	AT3G05830	AT5G03040		AT1G65830		AT2G07698		AT1G68660	AT5G53760	AT1G70100		AT2G20635
AT4G37540	AT4G19810	AT5G03050		AT1G65840		AT2G17230		AT1G68670	AT5G54160	AT1G70700		AT2G20670
AT4G37550	AT4G23620	AT1G79700		AT1G75060		AT2G26530		AT1G72490	AT5G63530	AT1G73380		AT2G22125
AT3G54760	AT4G23630	AT5G49450		AT1G75070		AT2G40490		AT1G75540	AT1G06550	AT1G78290		AT2G22426
AT3G54770	AT4G36830	AT4G32280		AT1G75080		AT2G43060		AT3G20820	AT1G07430	AT2G24550		AT2G22668
AT3G49350	AT5G44580	AT5G37260		AT1G80490		AT3G03630		AT3G61880	AT1G19300	AT2G36050		AT2G22670
AT3G49360	AT5G48500	AT3G47610		AT2G45310		AT3G10020		AT4G28730	AT1G68990	AT2G40000		AT2G22760
AT3G26932	AT5G67030	AT4G35110		AT2G45315		AT3G10030		AT1G14920	AT2G37640	AT3G06780		AT2G22802
AT3G26934	AT2G15970	AT5G15150		AT4G15250		AT3G59900		AT2G45590	AT3G24090	AT3G06810		AT2G22805
AT3G60680	AT1G27700	AT5G54380		AT4G15260		AT3G60130		AT2G45600	AT3G43960	AT3G10770		AT2G22810
AT3G60690	AT2G34610	AT5G13710		AT5G01849		AT3G62720		AT2G45610	AT4G33040	AT3G16690		AT2G22820
AT5G14900	AT2G46870	AT5G65660		AT5G01850		AT4G16480		AT3G54070	AT5G10130	AT3G26760		AT2G22821
AT5G14910	AT5G13750	AT3G11370		AT5G59480		AT4G20780		AT3G54080	AT5G16930	AT5G03120		AT2G23118
AT5G14920	AT1G14730	AT5G02710		AT5G59490		AT4G33150		AT3G54090	AT5G17230	AT5G03730		AT2G23130
AT1G35830	AT1G28680	AT5G59590		AT3G15200		AT5G04470		AT4G23820	AT5G17240	AT5G04190		AT2G23170
AT1G06990	AT5G06720	AT1G17145		AT3G15210		AT5G04720		AT4G23840	AT5G19875	AT5G14080		AT2G23171
AT3G23050	AT2G34490	AT1G21500		AT1G14860		AT5G40690		AT5G12250	AT5G10750	AT5G14090		AT2G23690
AT4G16970	AT4G22580	AT1G56200		AT1G18450		AT5G47180		AT5G12260	AT1G26560	AT5G46180		AT2G23770
AT4G16980	AT4G31890	AT1G36050		AT1G18460		AT5G66880		AT5G46240	AT2G39460	AT5G53160		AT2G24570
AT1G75500	AT4G34230	AT1G18860		AT1G29290		AT1G36060		AT4G23713	AT2G40475	AT5G65660		AT2G24625
AT4G36170	AT1G11840	AT3G52060		AT1G29630		AT1G53560		AT1G14910	AT2G40480	AT5G56230		AT2G25460
AT4G36180	AT1G26770	AT3G52070		AT1G30110		AT1G53570		AT3G48050	AT4G28250	AT1G07135		AT2G25470
AT4G29700	AT1G32240	AT5G06710		AT2G36830		AT1G66150		AT3G48057	AT1G13280	AT1G53840		AT2G25490
AT5G52882	AT1G64490	AT5G62910		AT3G05900		AT1G70090		AT4G38810	AT1G21740	AT1G72430		AT2G26110
AT1G21050	AT2G30540	AT1G17060		AT3G05910		AT1G70100		AT4G38820	AT1G29950	AT2G22890		AT2G26120
AT5G23860	AT2G36910	AT4G34250		AT3G41768		AT2G44500		AT4G38825	AT1G73040	AT2G30040		AT2G26710
AT1G23080	AT2G38090	AT5G18670		AT3G41979		AT3G13310		AT4G38830	AT3G15020	AT3G01370		AT2G26730
AT4G39400	AT4G19030	AT4G19160		AT4G25480		AT3G29810		AT1G70200	AT3G15030	AT3G59060		AT2G27050
AT5G20140	AT4G31320	AT3G62980		AT4G25490		AT3G47210		AT1G72450	AT3G43270	AT4G29950		AT2G27060
AT5G20150	AT5G43330	AT4G37580		AT5G07571		AT3G58120		AT1G72460	AT3G61810	AT4G32870		AT2G27490
AT3G60220	AT5G48000	AT1G02060		AT5G07580		AT4G01870		AT2G33205	AT4G26080	AT4G34970		AT2G27500
AT1G75750	AT5G61570	AT3G10985		AT5G65430		AT4G11230		AT2G33210	AT4G36220	AT5G22940		AT2G28355
AT3G02140	AT5G65790	AT1G10140		AT5G65440		AT4G11890		AT2G47050	AT5G21100	AT5G38520		AT2G28405
AT3G50337	AT1G63000	AT1G10150		AT3G41761		AT4G34138		AT2G47060	AT5G67030	AT5G62280		AT2G28510
AT3G50340	AT5G59540	AT1G56010		AT1G10020		AT4G35750		AT2G47070	AT1G08250	AT5G67420		AT2G29654
AT4G01400	AT1G18870	AT1G63180		AT1G10030		AT4G39070		AT1G54115	AT1G18710	AT5G60860		AT2G29660
AT4G01410	AT1G29050	AT4G15610		AT1G73830		AT5G17490		AT1G54120	AT1G19670	AT1G01620		AT2G30520
AT2G01410	AT1G62660	AT4G32890		AT2G41312		AT5G18600		AT2G16720	AT1G26850	AT1G18460		AT2G30530
AT2G28500	AT4G12880	AT5G03770		AT2G41330		AT5G25350		AT2G32430	AT1G32240	AT1G22620		AT2G31005
AT3G07350	AT5G40770	AT2G46710		AT3G56790		AT5G62860		AT2G45670	AT2G41890	AT1G62760		AT2G31010
AT3G47430	AT1G12845	AT4G39090		AT3G56800		AT3G48360		AT3G16240	AT2G46420	AT2G42040		AT2G32150
AT2G44500	AT2G42760	AT4G39100		AT3G56810		AT4G15545		AT3G26810	AT3G01060	AT3G11750		AT2G32430
AT2G46970	AT5G09870	AT1G27100		AT4G33430		AT1G03470		AT4G26530	AT3G04120	AT3G11760		AT2G32940
AT2G46980	AT4G23540	AT2G15960		AT4G33440		AT1G08630		AT4G26540	AT4G01950	AT3G62980		AT2G33175
AT1G68100	AT1G12740	AT4G27730		AT5G62370		AT1G67230		AT2G01570	AT4G02290	AT4G15260		AT2G33180
AT1G68110	AT1G58420	AT5G03120		AT1G68360		AT1G73110		AT4G30410	AT4G39980	AT4G27450		AT2G33190
AT3G62090	AT1G77120	AT2G23290		AT2G27830		AT1G73120		AT5G63440	AT4G39990	AT5G03040		AT2G34110
AT3G62630	AT3G43720	AT3G63380		AT2G27840		AT1G76990		AT5G63450	AT4G40010	AT5G03050		AT2G34150
AT1G12420	AT5G47210	AT2G03550		AT2G34640		AT2G01860		AT1G29290	AT5G49810	AT1G67050		AT2G34160
AT1G12423	AT4G36010	AT2G34600		AT2G47060		AT2G15960		AT1G75180	AT5G65470	AT1G69160		AT2G34185
AT1G03600	AT1G26460	AT5G13760		AT2G47070		AT2G47440		AT1G75190	AT4G36180	AT1G80180		AT2G34186
AT1G03610	AT1G30870	AT5G60860		AT3G60640		AT3G04070		AT1G03800	AT2G35760	AT1G80190		AT2G34190
AT3G23210	AT1G49620	AT1G59980		AT3G60647		AT3G11560		AT1G03810	AT2G37560	AT2G16365		AT2G34655
AT3G23220	AT2G22330	AT5G06740		AT3G60650		AT3G15351		AT2G34080	AT3G05880	AT3G18035		AT2G34710
AT5G03140	AT3G55740	AT5G01600		AT3G61840		AT3G19553		AT2G34090	AT3G06410	AT3G61160		AT2G35260
AT3G63003	AT4G15880	AT5G01610		AT3G61850		AT3G45970		AT2G34110	AT3G14890	AT5G05180		AT2G35620
AT3G63006	AT3G61610	AT1G29280		AT3G62700		AT3G53410		AT2G43330	AT3G17390	AT5G53540		AT2G35630
AT3G63010	AT5G52410	AT1G67050		AT3G62710		AT3G53810		AT2G43340	AT4G02060	AT3G13800		AT2G35880
AT4G22810	AT3G44990	AT3G01310		AT4G35760		AT3G60260		AT3G05020	AT4G17615	AT3G03630		AT2G35890
AT1G79110	AT2G47010	AT3G60530		AT4G35770		AT3G61600		AT3G05030	AT4G26760	AT1G06570		AT2G35950
AT3G13970	AT3G01510	AT5G05140		AT5G16023		AT4G14550		AT4G36530	AT4G30400	AT1G14540		AT2G36050
AT5G49100	AT3G21690	AT5G18930		AT5G25240		AT4G25620		AT4G36540	AT4G38740	AT1G22430		AT2G36053
AT5G49110	AT3G21700	AT5G19140		AT5G25250		AT4G26540		AT1G01650	AT5G41600	AT1G23850		AT2G36270
AT5G23220	AT5G46240	AT5G28010		AT5G40470		AT4G37550		AT1G01660	AT5G62220	AT1G23870		AT2G36280
AT3G07310	AT1G11700	AT5G56870		AT5G61997		AT5G01810		AT1G70944	AT1G27340	AT1G66890		AT2G36290
AT3G07320	AT2G31360	AT5G61580		AT5G62000		AT5G03310		AT1G70950	AT1G62870	AT2G36310		AT2G36410
AT2G36050	AT2G39050	AT5G05090		AT5G65310		AT5G03700		AT5G05965	AT1G67360	AT2G36320		AT2G36830
AT2G36053	AT4G13195	AT5G05100		AT2G08986		AT5G24530		AT5G05970	AT2G27550	AT4G14490		AT2G37170
AT1G55360	AT1G68550	AT1G29090		AT2G45700		AT5G27920		AT5G18050	AT3G54400	AT4G14500		AT2G37180
AT1G55090	AT3G57540	AT5G43830		AT2G45710		AT5G54520		AT5G18060	AT5G17760	AT4G35750		AT2G38120
AT1G55110	AT4G18890	AT2G42750		AT2G45720		AT5G56230		AT1G01390	AT5G17770	AT4G35760		AT2G38530
AT5G15580	AT3G11410	AT3G02170		AT1G02350		AT5G67490		AT1G01400	AT5G57590	AT4G38690		AT2G38540
AT5G15581	AT5G50010	AT5G51190		AT1G02360		AT5G49360		AT2G01410	AT5G57610	AT5G04310		AT2G39010
AT4G30180	AT1G05170	AT1G72150		AT1G02370		AT1G03457		AT3G03830	AT5G60020	AT5G04470		AT2G39210
AT5G20700	AT5G44030	AT2G26190		AT1G09260		AT1G14290		AT3G03845	AT1G02370	AT5G14910		AT2G39705
AT5G20710	AT5G59490	AT2G43820		AT1G09270		AT1G15690		AT3G03847	AT1G04160	AT5G54200		AT2G39860
AT1G65920	AT3G05630	AT1G66230		AT1G19180		AT1G18290		AT3G03850	AT1G06380	AT1G23090		AT2G39865
AT1G69690	AT1G74460	AT5G09740		AT1G19190		AT1G18680		AT3G03852	AT1G11840	AT1G32170		AT2G39870
AT5G05690	AT3G28080	AT1G27090		AT1G23390		AT1G32700		AT3G13520	AT1G17460	AT1G76890		AT2G40000
AT4G39800	AT3G09720	AT2G46330		AT1G28330		AT1G55805		AT3G13525	AT1G78100	AT2G15830		AT2G40008
AT3G62660	AT4G31805	AT5G15410		AT1G28335		AT1G55810		AT3G18050	AT2G17500	AT3G16857		AT2G40260
AT3G62670	AT4G37800	AT5G06930		AT1G68010		AT1G64660		AT3G18060	AT2G25060	AT4G04620		AT2G40475
AT4G32480	AT5G48540	AT1G23390		AT1G68020		AT1G67480		AT3G58840	AT2G40700	AT4G04630		AT2G40540
AT4G36120	AT1G63650	AT1G67230		AT2G31005		AT1G68190		AT3G58850	AT3G05830	AT1G01540		AT2G40600
AT5G60680	AT5G55960	AT2G39000		AT2G31010		AT1G71720		AT4G01245	AT3G23090	AT1G15880		AT2G40610
AT5G65310	AT2G26690	AT3G15770		AT2G32940		AT1G72150		AT4G01250	AT3G50340	AT1G15890		AT2G40970
AT4G03130	AT3G22830	AT3G15780		AT2G33175		AT1G74740		AT5G06839	AT3G50910	AT1G19150		AT2G40980
AT4G03140	AT4G00440	AT3G55450		AT2G33180		AT1G80380		AT5G13990	AT3G59760	AT1G68840		AT2G41060
AT3G61470	AT3G24810	AT5G12440		AT2G33190		AT2G01190		AT5G14000	AT4G22250	AT1G69600		AT2G41070
AT1G48100	AT3G56370	AT1G44350		AT2G45200		AT2G19810		AT5G18070	AT4G29700	AT1G75800		AT2G41080
AT2G42280	AT4G11140	AT5G14450		AT2G45210		AT2G38400		AT5G18080	AT4G34610	AT2G17730		AT2G41180
AT3G13810	AT1G20070	AT5G25350		AT3G08760		AT2G44130		AT5G18085	AT5G15980	AT2G28120		AT2G41310
AT3G22380	AT1G67510	AT5G53550		AT3G08762		AT2G44980		AT5G18090	AT5G54300	AT2G28130		AT2G41810
AT1G75040	AT1G70790	AT5G19340		AT3G51950		AT3G03870		AT5G47820	AT5G57990	AT2G37280		AT2G41870
AT1G75050	AT2G16660	AT3G05150		AT3G51970		AT3G06840		AT4G36770	AT1G15260	AT2G44130		AT2G41880
AT1G13260	AT5G03190	AT5G24910		AT4G25450		AT3G06850		AT4G36780	AT1G17360	AT3G15620		AT2G42030
AT4G25433	AT5G03300	AT5G63190		AT4G25470		AT3G12630		AT4G21910	AT1G67510	AT3G15630		AT2G42380
AT1G21900	AT1G68660	AT1G49200		AT4G25500		AT3G45730		AT5G02190	AT1G67730	AT3G20770		AT2G42388
AT1G21910	AT4G31910	AT2G01940		AT4G30360		AT3G53150		AT5G02200	AT1G69295	AT3G46530		AT2G42440
AT5G15254	AT4G31920	AT2G47160		AT4G30370		AT4G32040		AT2G21050	AT2G01610	AT3G52060		AT2G42620
AT5G15260	AT1G10760	AT4G21560		AT4G30380		AT4G38470		AT2G22810	AT2G20515	AT3G52070		AT2G42870
AT5G15265	AT1G28570	AT1G18570		AT4G31380		AT5G03150		AT2G22820	AT2G20630	AT3G53800		AT2G42880
AT5G15270	AT1G63670	AT1G31350		AT4G31390		AT5G04310		AT2G22821	AT2G44510	AT4G00330		AT2G43010
AT4G29090	AT3G14067	AT2G37540		AT4G33990		AT5G04560		AT3G18710	AT2G47630	AT4G28703		AT2G43018
AT3G23820	AT3G14070	AT3G07650		AT4G34000		AT5G57785		AT3G62640	AT2G47840	AT4G28706		AT2G43020
AT5G38970	AT3G43270	AT4G03510		AT5G18000		AT5G63610		AT3G62650	AT3G09720	AT5G01390		AT2G43060
AT3G17130	AT1G06080	AT1G06520		AT5G18005		AT5G63620		AT4G30360	AT3G09730	AT5G08520		AT2G43330
AT1G70290	AT1G10650	AT1G24440		AT5G18010		AT1G03850		AT4G30370	AT3G21540	AT5G19120		AT2G43340
AT1G06350	AT2G16760	AT4G35470		AT5G43130		AT1G06050		AT4G30380	AT3G21560	AT5G49290		AT2G44070
AT1G06360	AT2G20560	AT5G55970		AT5G43140		AT1G10910		AT5G18640	AT4G33160	AT1G03090		AT2G44080
AT1G72460	AT2G43890	AT1G72430		AT5G43150		AT1G18570		AT5G18650	AT5G09590	AT1G15180		AT2G44130
AT1G72470	AT2G47240	AT3G54500		AT1G11960		AT1G23380		AT1G24160	AT5G26780	AT1G22740		AT2G44500
AT1G32190	AT5G01840	AT4G04970		AT1G11970		AT1G70530		AT1G24170	AT5G26790	AT1G34630		AT2G44650
AT4G36220	AT5G20280	AT5G57220		AT1G11980		AT1G74670		AT1G32530	AT5G61790	AT2G24270		AT2G44660
AT2G28120	AT3G28130	AT5G48180		AT1G61900		AT1G75440		AT2G34020	AT5G64310	AT2G24280		AT2G44670
AT2G28130	AT4G00360	AT1G33790		AT2G18780		AT1G76890		AT2G34030	AT5G66120	AT3G19200		AT2G44910
AT3G04560	AT4G02290	AT1G71970		AT2G18790		AT1G79700		AT5G58430	AT2G45710	AT3G20340		AT2G44920
AT3G04570	AT1G49430	AT4G23820		AT2G21195		AT1G80420		AT5G58440	AT4G30800	AT3G20550		AT2G45050
AT3G13380	AT3G14370	AT5G10720		AT2G21200		AT2G01450		AT5G60760	AT4G36010	AT4G02540		AT2G45200
AT4G35500	AT4G32050	AT1G69850		AT2G21210		AT2G07734		AT1G03860	AT1G10230	AT4G11330		AT2G45210
AT4G35510	AT4G38740	AT2G27050		AT2G24545		AT2G17550		AT1G03870	AT1G10400	AT4G14890		AT2G45310
AT5G24930	AT5G61340	AT2G33710		AT2G24550		AT2G20740		AT1G03880	AT1G10850	AT4G33050		AT2G45315
AT1G02660	AT1G27120	AT1G68670		AT2G24560		AT2G30520		AT2G05786	AT1G14360	AT1G20010		AT2G45430
AT1G02670	AT1G54990	AT1G79590		AT2G41820		AT2G39705		AT2G05790	AT1G20030	AT1G20020		AT2G45590
AT4G13390	AT1G61890	AT1G69840		AT2G45040		AT2G40620		AT3G62690	AT1G25510	AT1G65590		AT2G45670
AT4G13395	AT2G27510	AT5G56100		AT2G45960		AT2G42620		AT4G26690	AT2G36070	AT2G45430		AT2G45680
AT5G52060	AT2G28950	AT2G17730		AT2G45970		AT2G46330		AT4G26700	AT2G43020	AT3G01850		AT2G45685
AT3G19670	AT2G35620	AT3G19930		AT3G44190		AT2G47130		AT2G39855	AT3G02980	AT4G19830		AT2G45700
AT3G19680	AT2G38750	AT4G16563		AT3G44200		AT3G11780		AT2G39860	AT3G06890	AT4G25070		AT2G45710
AT4G30080	AT2G38760	AT4G28830		AT3G54500		AT3G13750		AT2G41820	AT3G16650	AT4G25080		AT2G45720
AT3G21090	AT4G20170	AT4G29950		AT3G54510		AT3G14050		AT2G42800	AT3G56290	AT4G37550		AT2G45950
AT3G21100	AT4G23740	AT5G14930		AT4G25270		AT3G18035		AT3G15770	AT4G27520	AT1G07110		AT2G45960
AT5G53950	AT5G27930	AT1G32170		AT4G25280		AT3G26760		AT3G15780	AT4G28330	AT1G33590		AT2G46220
AT4G16670	AT5G48300	AT5G01075		AT4G25290		AT4G30410		AT4G19390	AT5G09520	AT1G72680		AT2G46225
AT1G46408	AT1G77200	AT5G40330		AT4G28230		AT4G30790		AT4G19395	AT5G17780	AT2G43140		AT2G46410
AT1G71870	AT4G18810	AT5G53540		AT4G28240		AT4G33050		AT4G39400	AT5G42650	AT3G16250		AT2G46420
AT5G22580	AT4G18820	AT5G63140		AT5G02190		AT4G33660		AT5G41905	AT5G43020	AT3G27690		AT2G46510
AT5G22590	AT1G18070	AT2G40330		AT5G02200		AT4G33666		AT5G41908	AT5G44030	AT3G61850		AT2G46520
AT4G17670	AT1G62870	AT3G06070		AT5G09430		AT4G36520		AT1G19310	AT3G14067	AT4G12420		AT2G46580
AT3G60160	AT4G15490	AT4G05150		AT5G09440		AT5G18650		AT1G19320	AT3G14070	AT4G14550		AT2G46590
AT5G66590	AT4G15500	AT4G32030		AT5G11530		AT5G23330		AT1G21400	AT1G07410	AT4G14720		AT2G46660
AT5G66600	AT2G03090	AT4G32040		AT5G67300		AT5G23340		AT1G21410	AT1G11720	AT5G19860		AT2G46685
AT1G22460	AT2G40475	AT5G06100		AT1G06070		AT5G57660		AT1G28450	AT1G28130	AT5G54380		AT2G46780
AT1G22470	AT2G46150	AT1G35350		AT2G20370		AT5G58330		AT1G30330	AT1G67040	AT2G23460		AT2G46970
AT1G27720	AT3G12700	AT1G62510		AT2G41870		AT5G58350		AT1G69252	AT1G68430	AT1G66150		AT2G46980
AT1G27730	AT5G19730	AT2G24240		AT2G41880		AT5G58430		AT1G69260	AT2G41090	AT1G78310		AT2G47060
AT1G70210	AT1G77760	AT2G30600		AT3G06500		AT5G61560		AT1G74440	AT2G46630	AT2G01930		AT2G47070
AT2G02170	AT2G41890	AT3G06990		AT3G18070		AT5G63810		AT1G74448	AT3G44735	AT2G01940		AT2G47440
AT2G02180	AT4G39280	AT3G61850		AT3G18080		AT5G66160		AT1G74450	AT4G02710	AT2G33710		AT3G01470
AT4G27870	AT2G25210	AT4G12420		AT3G57790		AT5G66180		AT2G18300	AT4G36660	AT2G33810		AT3G01472
AT1G09250	AT1G49740	AT4G17900		AT3G57800		AT1G11260		AT2G18310	AT4G38660	AT2G39210		AT3G02140
AT2G28840	AT1G56150	AT5G04390		AT4G01120		AT1G11270		AT2G18320	AT5G03190	AT2G39470		AT3G02460
AT2G43018	AT1G56580	AT5G57660		AT4G01130				AT4G24060	AT5G01850	AT2G40490		AT3G02468
AT2G43020	AT2G31980	AT1G48780		AT4G17160				AT4G28740	AT1G64860	AT3G01480		AT3G02470
AT3G28193	AT3G03770	AT1G52260		AT4G17170				AT4G36370	AT5G59480	AT3G49860		AT3G02540
AT3G28200	AT5G23940	AT1G76410		AT4G17180				AT4G36380	AT1G44100	AT3G61190		AT3G02550
AT3G29370	AT5G62070	AT1G80460		AT4G22190				AT5G03140	AT1G77670	AT4G16745		AT3G02570
AT3G29375	AT1G16850	AT4G20260		AT5G04770				AT2G18780	AT2G22330	AT4G34770		AT3G02580
AT4G25480	AT5G67060	AT4G39675		AT5G04780				AT2G18790	AT2G31940	AT5G08350		AT3G03150
AT4G25490	AT1G08500	AT5G17820		AT5G09810				AT1G29980	AT2G45280	AT5G47040		AT3G03170
AT5G02260	AT2G16630	AT5G23210		AT5G14900				AT1G29990	AT2G45290	AT5G47240		AT3G03620
AT2G15620	AT4G14770	AT1G23090		AT5G14910				AT1G68825	AT3G01510	AT5G48180		AT3G03626
AT2G28510	AT5G21100	AT3G20820		AT5G14920				AT2G41060	AT3G05500	AT5G66700		AT3G03630
AT5G03760	AT5G42580	AT1G10020		AT5G47820				AT2G41070	AT3G23330	AT1G03130		AT3G03828
AT3G23630	AT5G58620	AT4G01330		AT5G58630				AT2G41080	AT3G23340	AT1G01320		AT3G03830
AT3G56710	AT1G72230	AT5G22890		AT5G58640				AT3G23930	AT3G52920	AT1G66160		AT3G03840
AT3G56720	AT2G02810	AT5G54730		AT5G58650				AT3G23940	AT3G52930	AT1G69840		AT3G03845
AT4G05010	AT3G49250	AT2G38400		AT5G58660				AT4G13530	AT4G11010	AT1G69850		AT3G03850
AT4G05018	AT4G32920	AT4G16745		AT1G01540				AT4G13540	AT4G37410	AT1G76160		AT3G04420
AT5G62350	AT5G26780	AT2G48010		AT1G01550				AT4G18810	AT5G01820	AT2G01190		AT3G04430
AT5G62360	AT5G26790	AT2G48020		AT1G01560				AT4G18815	AT5G12170	AT2G42290		AT3G04730
AT3G05500	AT5G59020	AT3G01480		AT1G73530				AT4G18820	AT5G19970	AT4G09460		AT3G04732
AT3G05510	AT3G23940	AT1G70700		AT1G73540				AT1G47870	AT5G61570	AT2G18700		AT3G04735
AT1G05300	AT4G35550	AT2G40610		AT1G73550				AT1G49200	AT1G08650	AT1G10550		AT3G04740
AT1G21970	AT1G64390	AT3G21650		AT5G66310				AT1G60190	AT1G17830	AT1G58030		AT3G04910
AT1G21975	AT1G08220	AT3G51350		AT1G01710				AT2G41930	AT1G17840	AT2G45170		AT3G04920
AT1G21980	AT1G08230	AT5G47180		AT1G01720				AT1G23380	AT1G20190	AT2G47440		AT3G05830
AT1G26973	AT1G67920	AT1G09390		AT1G01730				AT1G67265	AT1G32640	AT2G47940		AT3G05835
AT1G26976	AT3G16340	AT1G75690		AT1G10060				AT1G69740	AT1G56150	AT3G01070		AT3G05840
AT1G26985	AT5G17700	AT4G35600		AT1G10070				AT1G69750	AT1G58420	AT3G16120		AT3G05890
AT1G45170	AT1G16520	AT4G39040		AT1G11120				AT1G74830	AT2G28950	AT3G30775		AT3G05905
AT1G45180	AT1G77690	AT2G25200		AT1G11420				AT1G74840	AT2G46510	AT3G59350		AT3G05910
AT1G50450	AT2G39700	AT5G51550		AT1G11430				AT2G27050	AT3G10960	AT4G01120		AT3G05930
AT1G50460	AT3G50530	AT1G20090		AT1G11440				AT2G27060	AT3G16050	AT4G27280		AT3G06080
AT3G06125	AT3G52360	AT1G28330		AT1G23050				AT3G25020	AT3G16060	AT5G04560		AT3G06090
AT1G64460	AT5G63590	AT1G49730		AT1G30690				AT3G25030	AT4G02090	AT5G16030		AT3G06500
AT1G64470	AT1G62990	AT1G16840		AT1G30825				AT3G25040	AT4G24780	AT5G54510		AT3G06750
AT1G64480	AT3G50910	AT5G13220		AT1G53170				AT3G44310	AT5G53460	AT1G03457		AT3G06770
AT5G62650	AT2G40240	AT2G47450		AT1G70944				AT3G54190	AT5G56160	AT1G03470		AT3G06868
AT5G62660	AT2G41950	AT4G08950		AT1G70950				AT3G54200	AT5G65120	AT1G12240		AT3G06870
AT5G62670	AT3G05430	AT5G41260		AT1G73750				AT4G34230	AT1G08580	AT1G53560		AT3G07010
AT1G14920	AT4G16660	AT5G49690		AT1G73760				AT4G34240	AT1G04990	AT1G53570		AT3G07340
AT2G25490	AT4G36660	AT5G49700		AT1G73770				AT3G48260	AT1G08190	AT1G72060		AT3G07350
AT3G17860	AT5G01820	AT1G79840		AT2G10606				AT3G48270	AT1G61260	AT1G72070		AT3G07360
AT5G57040	AT5G11150	AT2G39190		AT2G10608				AT4G32010	AT3G10910	AT1G80240		AT3G08020
AT5G57050	AT1G15470	AT3G14230		AT2G16586				AT4G32020	AT3G13860	AT2G44500		AT3G08030
AT1G28350	AT3G10960	AT5G24830		AT2G18060				AT5G04530	AT3G50630	AT2G46800		AT3G09975
AT1G14690	AT5G02470	AT5G17330		AT2G23067				AT5G04760	AT3G52180	AT3G17100		AT3G09980
AT1G14700	AT5G67070	AT5G40740		AT3G23050				AT5G53970	AT3G52190	AT3G17410		AT3G10985
AT4G21440	AT1G20030	AT1G67910		AT4G03010				AT5G53980	AT3G62110	AT3G45970		AT3G10986
AT2G30520	AT1G66350	AT1G73750		AT4G25630				AT5G60200	AT4G30650	AT4G02050		AT3G11580
AT2G30530	AT1G71710	AT3G16350		AT4G25631				AT3G47620	AT4G30660	AT4G35780		AT3G11700
AT5G21105	AT2G05920	AT1G03850		AT4G32272				AT4G17810	AT4G33700	AT5G42680		AT3G11770
AT5G35407	AT2G15790	AT1G20810		AT4G32280				AT4G35500	AT5G19380	AT5G45820		AT3G11773
AT5G35735	AT2G22500	AT1G68840		AT5G02530				AT4G35510	AT5G22060	AT5G45830		AT3G11890
AT5G35737	AT3G18490	AT1G70530		AT5G02540				AT4G39200	AT5G23480	AT5G47780		AT3G11900
AT5G24470	AT3G50360	AT2G19460		AT5G07920				AT4G39210	AT5G38480	AT1G14290		AT3G12120
AT1G69440	AT4G12000	AT3G16240		AT5G07930				AT5G15254	AT5G57700	AT1G20630		AT3G12920
AT3G45530	AT4G34870	AT3G50560		AT5G18050				AT5G15260	AT5G58760	AT1G32060		AT3G13310
AT5G15940	AT4G39010	AT3G50570		AT5G18060				AT5G15265	AT5G58770	AT1G33250		AT3G13320
AT5G15948	AT5G24300	AT3G58640		AT5G47530				AT5G15270	AT5G60890	AT1G58200		AT3G13510
AT5G15950	AT5G49480	AT5G48560		AT5G47540				AT2G26110	AT1G73885	AT1G68330		AT3G13520
AT2G23320	AT1G08580	AT2G18300		AT3G19680				AT2G26120	AT5G45340	AT1G70420		AT3G13525
AT2G23321	AT1G31070	AT2G39705		AT3G19690				AT3G47820	AT4G31890	AT1G72200		AT3G13682
AT3G23020	AT2G28470	AT5G20240		AT3G19700				AT3G47830	AT1G01520	AT2G23290		AT3G13686
AT1G52185	AT2G47590	AT5G20250		AT3G11410				AT3G47833	AT1G27050	AT2G32970		AT3G13720
AT1G52190	AT3G53220	AT1G01770		AT1G07650				AT4G22730	AT1G59640	AT2G47450		AT3G13724
AT5G14390	AT3G02910	AT1G01780		AT1G08490				AT4G30060	AT2G22430	AT3G03150		AT3G13800
AT5G14400	AT3G55500	AT1G21830		AT1G08500				AT4G30064	AT2G26730	AT3G14020		AT3G13810
AT5G61990	AT3G55510	AT1G67470		AT1G22330				AT4G30067	AT2G43130	AT3G45300		AT3G13970
AT1G69780	AT4G18700	AT3G16850		AT1G22880				AT4G30070	AT3G44340	AT3G49940		AT3G14205
AT3G06080	AT4G39480	AT4G36670		AT1G22882				AT1G11420	AT4G14940	AT3G53810		AT3G14370
AT3G06090	AT5G16600	AT1G13700		AT1G23040				AT1G11430	AT4G17090	AT4G17245		AT3G15200
AT4G13710	AT5G47635	AT1G18270		AT1G30330				AT1G11440	AT4G31500	AT4G17250		AT3G15210
AT5G14350	AT5G47640	AT1G18290		AT1G73840				AT1G14720	AT4G34650	AT4G19660		AT3G15540
AT5G14360	AT5G54020	AT1G22985		AT1G78260				AT1G14730	AT4G35260	AT5G01600		AT3G15770
AT1G05700	AT1G01300	AT5G63610		AT1G78265				AT1G56220	AT5G17160	AT5G01610		AT3G15780
AT1G05710	AT1G27680	AT5G63620		AT1G78270				AT1G61350	AT5G18690	AT5G18290		AT3G16240
AT2G44070	AT2G38540	AT3G03150		AT1G78280				AT1G61353	AT5G19730	AT5G52440		AT3G16820
AT2G44080	AT2G41650	AT3G03180		AT2G01830				AT3G62660	AT5G20280	AT5G59830		AT3G16830
AT2G20670	AT3G20300	AT3G51420		AT2G07981				AT3G62670	AT5G56500	AT5G66160		AT3G16850
AT5G65130	AT3G21560	AT4G28300		AT2G28540				AT4G22000	AT3G12280	AT5G66180		AT3G17860
AT5G65140	AT3G25620	AT4G28703		AT2G45820				AT4G22010	AT1G03840	AT2G30520		AT3G18035
AT5G66580	AT3G49220	AT4G28706		AT2G45830				AT5G05430	AT1G14990	AT1G05860		AT3G18040
AT1G74500	AT4G33960	AT1G58030		AT3G15520				AT5G05435	AT1G36160	AT1G06050		AT3G18050
AT4G34760	AT4G35320	AT2G01450		AT3G15530				AT5G05440	AT1G53310	AT1G27670		AT3G18060
AT5G11530	AT4G39940	AT2G47550		AT3G20830				AT5G19140	AT1G54770	AT1G80830		AT3G18070
AT2G17220	AT4G09620	AT3G50350		AT4G36770				AT5G19150	AT1G70900	AT2G27660		AT3G18080
AT5G63650	AT5G02180	AT4G17870		AT4G36780				AT1G02630	AT1G72240	AT3G08940		AT3G18170
AT5G63660	AT5G12940	AT5G04040		AT4G39080				AT1G02640	AT1G74430	AT3G47610		AT3G18710
AT1G64561	AT5G18200	AT5G18140		AT4G39090				AT1G02660	AT1G76620	AT3G60290		AT3G18779
AT1G64563	AT2G29560	AT5G20050		AT4G39800				AT1G02670	AT2G22870	AT4G25620		AT3G18780
AT1G64570	AT1G03020	AT5G47040		AT5G06390				AT2G46580	AT2G33380	AT5G20030		AT3G19390
AT2G24850	AT1G19950	AT5G67490		AT5G08075				AT2G46590	AT2G39250	AT5G63610		AT3G19540
AT3G51400	AT1G29060	AT1G05410		AT5G08080				AT3G50890	AT3G12110	AT5G63620		AT3G19680
AT4G29780	AT1G75900	AT1G08590		AT5G18015				AT3G50895	AT3G17840	AT2G45620		AT3G19690
AT5G40470	AT2G19860	AT2G26340		AT5G18020				AT3G50900	AT4G11220	AT1G21130		AT3G19700
AT5G66610	AT3G48920	AT1G08930		AT5G18030				AT4G09890	AT4G12130	AT1G73500		AT3G20250
AT5G66620	AT3G52340	AT1G30520		AT5G51460				AT3G08020	AT4G16370	AT1G75460		AT3G20260
AT2G01500	AT4G23050	AT1G78700		AT1G06400				AT3G08030	AT5G13880	AT1G78895		AT3G20300
AT2G01680	AT4G39720	AT1G05020		AT1G06410				AT1G04240	AT5G43750	AT2G03730		AT3G20640
AT2G43290	AT5G38980	AT3G03990		AT1G14720				AT1G67480	AT5G54860	AT2G32150		AT3G20820
AT2G43310	AT5G53710	AT3G04000		AT1G14730				AT1G70710	AT5G67350	AT3G52450		AT3G21320
AT5G57140	AT5G54470	AT1G11260		AT1G19350				AT1G77200	AT5G67360	AT4G01680		AT3G22380
AT5G57150	AT5G59845	AT3G61190		AT1G20780				AT3G15534	AT5G67370	AT4G27260		AT3G22830
AT1G33060	AT5G66690	AT4G14490		AT1G20790				AT3G15536	AT4G34980	AT4G32030		AT3G23020
AT1G18735	AT1G15640	AT4G14500		AT1G20880				AT3G54500	AT1G50000	AT4G33150		AT3G23030
AT1G18740	AT1G19300	AT1G01540		AT1G20890				AT3G54510	AT1G50010	AT4G37590		AT3G23040
AT3G57990	AT1G20823	AT1G27670		AT1G53700				AT3G58720	AT1G52160	AT5G13760		AT3G23050
AT3G58000	AT2G21880	AT2G01850		AT1G62480				AT3G58730	AT2G36090	AT5G63810		AT3G23090
AT5G45580	AT3G54390	AT2G01860		AT2G02070				AT3G58740	AT3G01380	AT5G66050		AT3G23635
AT5G45590	AT1G14120	AT2G19800		AT2G07689				AT5G13140	AT3G22830	AT4G35770		AT3G23637
AT1G69030	AT1G19520	AT2G41640		AT2G07795				AT5G13150	AT3G49660	AT4G30790		AT3G23640
AT2G40008	AT1G55740	AT4G15260		AT3G18700				AT5G65890	AT3G61140	AT1G05700		AT3G24542
AT4G24110	AT4G29130	AT4G15530		AT3G18710				AT5G65900	AT4G00570	AT1G51940		AT3G24550
AT5G64650	AT5G07680	AT2G47270		AT3G27960				AT1G19870	AT4G33080	AT1G67710		AT3G25715
AT5G64660	AT5G53460	AT4G25050		AT3G59060				AT1G19880	AT5G13400	AT1G76990		AT3G25716
AT3G27170	AT5G67350	AT4G25070		AT3G63003				AT2G18010	AT5G13750	AT1G79700		AT3G25717
AT3G47940	AT1G26850	AT4G28180		AT3G63006				AT2G46220	AT5G14700	AT1G80630		AT3G26510
AT3G47950	AT1G65700	AT4G28190		AT3G63010				AT2G46225	AT5G19290	AT2G01850		AT3G26810
AT5G14700	AT5G23250	AT5G12930		AT4G23860				AT3G11490	AT5G19300	AT2G01860		AT3G26932
AT5G14710	AT1G14960	AT5G18210		AT4G23870				AT3G11500	AT5G48930	AT2G46710		AT3G26934
AT1G22360	AT1G72770	AT5G24210		AT5G19140				AT5G44460	AT5G54020	AT3G07650		AT3G27580
AT1G22370	AT3G50070	AT5G43600		AT5G19150				AT5G44470	AT5G59220	AT3G12150		AT3G27590
AT1G22380	AT4G22570	AT5G57340		AT5G27030				AT1G10560	AT5G62230	AT3G13750		AT3G27960
AT1G24260	AT4G30500	AT3G05200		AT5G28300				AT1G49780		AT3G14660		AT3G29370
AT1G24265	AT2G46420	AT3G47340		AT5G54590				AT1G79530		AT3G14840		AT3G29375
AT1G44170	AT4G34630	AT2G39870		AT1G78080				AT1G79540		AT3G20660		AT3G29575
AT5G06090	AT5G47330	AT1G19960		AT1G01490				AT2G42620		AT3G20670		AT3G30775
AT1G17500	AT5G60670	AT2G25780		AT1G01500				AT3G47000		AT3G60530		AT3G43430
AT1G73530	AT1G20850	AT3G19850		AT1G22767				AT3G47010		AT4G16480		AT3G43431
AT1G73540	AT4G03820	AT3G19860		AT1G22770				AT3G47020		AT4G22360		AT3G44260
AT1G73550	AT1G66510	AT4G01720		AT1G26916				AT3G47030		AT4G32040		AT3G44310
AT4G04745	AT4G27900	AT4G08920		AT1G69770				AT4G01328		AT5G54520		AT3G44610
AT4G04750	AT5G55550	AT4G12730		AT1G69780				AT4G01330		AT5G54730		AT3G44735
AT4G21920	AT1G67750	AT4G39710		AT1G75540				AT4G01335		AT2G03890		AT3G45780
AT4G21926		AT5G39610		AT2G28405				AT4G01340		AT5G44020		AT3G47340
AT4G21930		AT1G18390		AT2G32150				AT4G29090		AT5G66330		AT3G47430
AT4G21940		AT1G74650		AT2G32160				AT4G38420		AT1G04400		AT3G47610
AT1G19310		AT1G77640		AT2G42890				AT4G38430		AT1G18680		AT3G47620
AT1G19320		AT1G10060		AT2G42900				AT4G38440		AT1G68440		AT3G47630
AT2G45470		AT1G22910		AT2G42910				AT1G16840		AT2G37920		AT3G47640
AT2G45480		AT2G24100		AT3G11700				AT1G16850		AT2G39000		AT3G47650
AT3G17800		AT5G01810		AT3G48050				AT1G16858		AT3G01690		AT3G47940
AT3G17810		AT1G14780		AT3G48057				AT1G16860		AT3G13175		AT3G47950
AT4G31800		AT1G19530		AT3G49810				AT2G16440		AT3G45730		AT3G48520
AT3G60090		AT1G19540		AT3G49820				AT2G42890		AT3G46600		AT3G48690
AT3G60100		AT1G69930		AT3G50050				AT2G42900		AT4G15690		AT3G48700
AT4G08039		AT2G44130		AT3G50060				AT2G42910		AT4G15700		AT3G48710
AT4G08040		AT4G01026		AT4G14750				AT3G28340		AT4G35240		AT3G49220
AT3G14590		AT1G64280		AT4G23820				AT3G54960		AT4G36670		AT3G49350
AT3G14595		AT2G30500		AT4G23840				AT3G58860		AT5G03720		AT3G49360
AT3G14600		AT2G32800		AT4G25570				AT5G20180		AT5G13730		AT3G49790
AT4G37790		AT3G49620		AT4G25580				AT3G57550		AT5G57660		AT3G49810
AT1G33230		AT4G37870		AT4G32020				AT3G57560		AT5G14230		AT3G49820
AT1G33240		AT5G61590		AT4G38810				AT3G57570		AT1G01110		AT3G50337
AT1G16750		AT1G61160		AT4G38820				AT1G28560		AT2G22980		AT3G50340
AT1G16760		AT1G20780		AT4G38825				AT1G28570		AT2G31945		AT3G50650
AT3G25870		AT1G25550		AT4G38830				AT1G28580		AT2G48010		AT3G50651
AT5G08710		AT1G32700		AT5G11950				AT1G72610		AT2G48020		AT3G50660
AT5G08717		AT1G66160		AT4G14480				AT1G72620		AT3G07560		AT3G50790
AT3G06750		AT2G44900		AT4G14490				AT2G40970		AT3G22440		AT3G50800
AT4G37850		AT3G16690		AT4G14500				AT2G40980		AT3G49590		AT3G50890
AT5G64667		AT5G19890		AT4G14504				AT2G45050		AT4G19860		AT3G50895
AT2G16430		AT5G66700		AT4G23620				AT3G11700		AT4G21980		AT3G50900
AT4G19520		AT1G20840		AT4G23630				AT3G12620		AT5G01810		AT3G51950
AT4G19530		AT2G39200		AT4G23635				AT3G12630		AT5G05850		AT3G52060
AT1G18720		AT4G19410		AT1G06840				AT3G12640		AT5G05860		AT3G52070
AT1G18730		AT1G10550		AT1G06850				AT3G12820		AT5G14420		AT3G52072
AT4G25260		AT1G64160		AT1G32920				AT3G18010		AT5G28640		AT3G52080
AT4G25270		AT2G41070		AT1G68825				AT3G18020		AT5G61560		AT3G52470
AT2G38120				AT1G70700				AT3G24518		AT1G09415		AT3G53420
AT3G27960				AT2G03890				AT3G24520		AT1G09420		AT3G54000
AT1G20190				AT2G36810				AT3G62700		AT4G25580		AT3G54500
AT5G52280				AT2G36815				AT3G62710		AT1G15330		AT3G54510
AT2G21910				AT3G04670				AT4G24760		AT1G15980		AT3G54760
AT2G34810				AT3G04680				AT1G15670		AT1G27290		AT3G54770
AT2G34820				AT3G25717				AT1G20620		AT1G27300		AT3G54990
AT1G29270				AT3G54990				AT1G49730		AT1G67810		AT3G55000
AT1G11580				AT3G55000				AT1G49740		AT1G78890		AT3G56800
AT1G53830				AT3G56270				AT2G01450		AT2G26340		AT3G56810
AT1G61350				AT4G36530				AT2G03690		AT3G51400		AT3G57540
AT1G61750				AT4G36540				AT2G03700		AT3G60260		AT3G57550
AT1G61760				AT5G60840				AT2G33310		AT4G01460		AT3G57560
AT2G12900				AT5G63320				AT3G29230		AT4G37870		AT3G57570
AT2G12905				AT5G63340				AT3G29240		AT5G03700		AT3G57880
AT5G42800				AT5G63350				AT5G19190		AT5G22640		AT3G58120
AT5G42810				AT5G65470				AT5G19200		AT5G42750		AT3G58620
AT5G57710				AT4G05612				AT5G46320		AT5G47390		AT3G58850
AT2G37440				AT1G01430				AT5G46330		AT5G58090		AT3G59060
AT2G37450				AT1G01440				AT5G54950		AT5G65110		AT3G60190
AT3G21270				AT1G09380				AT5G54960		AT1G08590		AT3G60200
AT1G28440				AT1G09390				AT5G54970		AT1G04620		AT3G60390
AT1G28450				AT1G12440				AT5G54980		AT1G05410		AT3G60400
AT5G17850				AT1G12450				AT5G67300		AT1G12900		AT3G60640
AT5G17860				AT1G51570				AT1G01250		AT1G12910		AT3G60647
AT4G25450				AT1G51580				AT1G01260		AT1G16370		AT3G60650
AT4G25470				AT1G51590				AT1G07570		AT1G70290		AT3G61150
AT3G51950				AT1G67590				AT1G07580		AT1G71970		AT3G61160
AT3G51960				AT1G79060				AT1G07590		AT3G01560		AT3G61420
AT3G51970				AT1G79075				AT2G20562		AT4G05060		AT3G61430
AT5G07020				AT3G20330				AT2G20570		AT4G05070		AT3G61460
AT5G07030				AT3G20340				AT2G37630		AT4G25050		AT3G61470
AT5G58550				AT3G20350				AT2G42880		AT4G31430		AT3G61826
AT5G58560				AT3G62630				AT3G19970		AT4G39900		AT3G61827
AT3G08760				AT4G14770				AT1G21810		AT4G39910		AT3G61829
AT3G08762				AT5G06920				AT1G32710		AT5G27920		AT3G61830
AT5G56220				AT5G06930				AT2G42365		AT5G43830		AT3G61850
AT5G56230				AT5G66290				AT2G42370		AT3G24120		AT3G61880
AT1G07970				AT5G66300				AT2G42380		AT1G42550		AT3G61890
AT1G07980				AT1G01305				AT2G44650		AT1G50040		AT3G62090
AT1G07985				AT1G01310				AT2G44660		AT1G50050		AT3G62097
AT1G07990				AT1G01320				AT2G44670		AT1G56010		AT3G62100
AT2G23755				AT1G01930				AT3G54910		AT1G72150		AT3G62630
AT1G67265				AT1G01940				AT3G54920		AT1G80380		AT3G62640
AT1G14590				AT1G01950				AT3G57870		AT1G80420		AT3G62650
AT1G72240				AT1G02340				AT3G57880		AT2G18750		AT3G62660
AT1G72250				AT1G02391				AT4G14750		AT2G39190		AT3G62670
AT1G02400				AT1G02400				AT4G25380		AT2G39705		AT3G62690
AT1G02410				AT1G16150				AT4G25386		AT2G42580		AT3G62700
AT2G29450				AT1G30560				AT4G25390		AT3G13350		AT3G62710
AT2G29452				AT1G30570				AT5G41400		AT3G15290		AT3G62980
AT2G29460				AT1G33590				AT5G41401		AT3G45260		AT3G63003
AT2G41220				AT1G52825				AT5G52570		AT4G16130		AT3G63006
AT5G23350				AT1G52827				AT5G52580		AT4G31560		AT3G63010
AT5G23360				AT1G52830				AT5G58640		AT4G34250		AT4G01245
AT1G25230				AT1G72160				AT5G58650		AT4G35250		AT4G01250
AT1G25240				AT1G79420				AT5G58660		AT4G35440		AT4G01328
AT2G03240				AT1G80280				AT1G08200		AT4G36790		AT4G01330
AT3G52370				AT1G80290				AT1G08210		AT4G39040		AT4G01335
AT5G52520				AT2G07687				AT1G10140		AT5G13980		AT4G01690
AT3G13820				AT2G30032				AT1G10150		AT5G17640		AT4G02540
AT3G16450				AT2G30040				AT1G18070		AT5G18670		AT4G03190
AT3G16460				AT2G38120				AT1G18075		AT5G65910		AT4G03200
AT1G09960				AT3G07000				AT1G18080		AT1G15750		AT4G05100
AT2G22770				AT3G07005				AT1G20980		AT1G15010		AT4G08949
AT1G74670				AT3G07010				AT1G22900		AT1G15350		AT4G08950
AT2G30990				AT3G16850				AT1G22910		AT1G19380		AT4G09630
AT3G20840				AT3G18050				AT2G46780		AT1G54740		AT4G09890
AT4G15150				AT3G18060				AT3G59890		AT2G22860		AT4G12420
AT4G15160				AT3G20640				AT3G59900		AT2G35450		AT4G12730
AT3G57130				AT3G27770				AT4G15230		AT2G36950		AT4G13395
AT3G57880				AT3G27785				AT4G15233		AT2G43400		AT4G13400
AT4G28230				AT3G44610				AT4G16515		AT2G44900		AT4G14130
AT4G28240				AT3G52060				AT4G16520		AT3G06080		AT4G14480
AT4G20060				AT3G52070				AT4G20170		AT3G13450		AT4G14490
AT4G20070				AT3G52072				AT4G24080		AT3G14230		AT4G14500
AT2G29650				AT3G52080				AT4G24090		AT3G57790		AT4G14504
AT2G29654				AT3G58620				AT4G24100		AT3G60320		AT4G14548
AT2G29660				AT3G61050				AT4G36120		AT3G61060		AT4G14560
AT3G52870				AT3G61060				AT5G07571		AT4G11230		AT4G14750
AT1G28375				AT3G61890				AT5G07580		AT4G15530		AT4G14770
AT2G32970				AT3G62390				AT5G66880		AT4G31250		AT4G15250
AT3G51410				AT3G62400				AT3G23040		AT4G36110		AT4G15260
AT1G72450				AT3G62410				AT1G49130		AT4G39640		AT4G15540
AT5G47060				AT3G62690				AT1G49140		AT5G07440		AT4G16490
AT1G78100				AT4G00800				AT1G49150		AT5G10460		AT4G16500
AT2G30920				AT4G00810				AT2G31005		AT5G11670		AT4G16510
AT2G30925				AT4G00820				AT2G31010		AT5G13870		AT4G16780
AT2G30930				AT4G03190				AT2G45680		AT5G15130		AT4G17453
AT2G39360				AT4G03200				AT2G45685		AT5G16800		AT4G17460
AT1G01250				AT4G09150				AT3G10985		AT5G16810		AT4G17610
AT1G01260				AT4G09153				AT3G10986		AT5G24910		AT4G17612
AT5G62560				AT4G24960				AT4G01400		AT5G25350		AT4G17615
AT5G62570				AT4G24970				AT4G01410		AT2G26710		AT4G17670
AT1G75540				AT4G29330				AT4G26940		AT1G13640		AT4G17695
AT3G42800				AT4G36710				AT4G26950		AT1G44350		AT4G18660
AT3G56050				AT4G39140				AT4G39840		AT2G38310		AT4G18670
AT4G23670				AT4G39150				AT4G39850		AT3G15351		AT4G19700
AT1G15750				AT5G01730				AT5G58070		AT3G16720		AT4G20170
AT3G01490				AT5G01734				AT5G58080		AT3G26890		AT4G20250
AT1G19180				AT5G01740				AT1G01470		AT3G26900		AT4G20260
AT1G19190				AT5G08130				AT1G01471		AT3G50650		AT4G22010
AT1G21590				AT5G13180				AT1G01480		AT4G03140		AT4G22190
AT1G21600				AT5G67310				AT1G76090		AT4G37250		AT4G22780
AT5G53880				AT5G67320				AT1G76100		AT4G37610		AT4G22785
AT5G53890				AT1G17620				AT1G78260		AT5G03470		AT4G22810
AT5G63520				AT1G17630				AT1G78265		AT5G07100		AT4G23060
AT5G63530				AT1G19290				AT1G78270		AT5G07770		AT4G23100
AT1G32640				AT1G69270				AT1G78280		AT5G19340		AT4G23103
AT2G31005				AT1G76210				AT2G28500		AT5G55970		AT4G23110
AT2G31010				AT1G76220				AT3G10720		AT5G59780		AT4G23620
AT5G44120				AT1G76952				AT3G53370		AT5G67190		AT4G23630
AT5G44130				AT1G76954				AT3G53380				AT4G23635
AT2G27500				AT2G07722				AT3G53390				AT4G23820
AT2G27505				AT2G34720				AT4G00150				AT4G23840
AT2G40970				AT2G34730				AT4G10010				AT4G24230
AT4G11050				AT3G59050				AT4G10020				AT4G24240
AT3G23167				AT3G59052				AT5G42690				AT4G24760
AT3G23170				AT4G13195				AT5G42700				AT4G25260
AT3G23171				AT4G18660				AT5G67411				AT4G25270
AT3G25716				AT4G18670				AT1G12420				AT4G25450
AT3G25717				AT4G19420				AT1G29490				AT4G25470
AT3G54802				AT4G32410				AT1G29500				AT4G25480
AT3G54804				AT4G32420				AT1G29510				AT4G25490
AT3G54810				AT4G32480				AT1G29520				AT4G25500
AT3G62270				AT4G39100				AT1G78220				AT4G25620
AT4G24060				AT5G10550				AT1G78230				AT4G25630
AT1G69400				AT5G10560				AT1G79420				AT4G25631
AT1G69410				AT5G37260				AT2G14900				AT4G25770
AT3G47620				AT5G38200				AT2G28140				AT4G25780
AT1G18700				AT5G52280				AT2G40270				AT4G26210
AT1G22230				AT1G14690				AT2G40280				AT4G26690
AT1G22240				AT1G14700				AT3G47940				AT4G26700
AT1G65720				AT1G21050				AT3G47950				AT4G27300
AT1G65730				AT1G55870				AT4G25500				AT4G27310
AT1G69870				AT1G55880				AT5G04050				AT4G28230
AT1G76900				AT1G55890				AT5G04060				AT4G28240
AT2G04680				AT1G56140				AT1G22330				AT4G28290
AT2G04690				AT1G56145				AT1G68185				AT4G28300
AT2G39980				AT1G56220				AT1G68190				AT4G28630
AT2G45660				AT1G57680				AT1G33170				AT4G28640
AT4G02100				AT1G60190				AT1G66940				AT4G28720
AT4G08620				AT1G78610				AT1G67910				AT4G28730
AT4G22940				AT1G78620				AT1G67920				AT4G28740
AT4G22950				AT1G78630				AT1G74670				AT4G29090
AT5G07010				AT2G01680				AT2G10940				AT4G29700
AT5G25810				AT2G19820				AT3G23050				AT4G30120
AT5G67190				AT2G25482				AT3G50750				AT4G30130
AT3G46700				AT2G25490				AT3G50751				AT4G30350
AT5G57120				AT2G36220				AT5G05690				AT4G30410
AT5G57123				AT2G45690				AT5G41130				AT4G30490
AT1G02360				AT2G46520				AT5G61990				AT4G30500
AT1G02370				AT3G10985				AT5G64860				AT4G30790
AT5G04770				AT3G10986				AT5G64870				AT4G30800
AT1G13240				AT4G03550				AT5G64880				AT4G31380
AT5G24870				AT4G03560				AT1G51130				AT4G31390
AT2G04160				AT4G16780				AT1G51140				AT4G32030
AT3G47210				AT4G17550				AT1G80490				AT4G32040
AT5G08130				AT4G17560				AT2G25490				AT4G32070
AT5G67360				AT4G22010				AT2G35200				AT4G32080
AT5G67370				AT4G32030				AT2G35208				AT4G32272
AT2G22668				AT4G35837				AT2G35210				AT4G32280
AT2G22670				AT4G35840				AT3G53990				AT4G32480
AT3G24518				AT4G35850				AT3G54802				AT4G32890
AT3G24520				AT5G05430				AT3G54804				AT4G33430
AT4G18390				AT5G05435				AT3G54810				AT4G33440
AT4G18395				AT5G05440				AT4G38470				AT4G33460
AT5G66790				AT5G05480				AT5G03150				AT4G33467
AT5G66800				AT5G05490				AT5G03160				AT4G33470
AT3G45780				AT5G11260				AT5G19095				AT4G33990
AT5G03730				AT5G11270				AT5G64260				AT4G34000
AT5G03740				AT5G11280				AT1G31920				AT4G34230
AT2G19180				AT5G14640				AT1G31930				AT4G34240
AT2G21580				AT5G14650				AT1G74740				AT4G34760
AT2G21590				AT5G23850				AT1G74750				AT4G35100
AT1G18835				AT5G62390				AT1G75500				AT4G35470
AT1G73210				AT5G62400				AT1G79120				AT4G35837
AT1G67900				AT5G62410				AT2G45440				AT4G35840
AT5G36950				AT5G63520				AT2G45450				AT4G35850
AT5G36960				AT5G63530				AT3G13970				AT4G36000
AT3G52500				AT5G10336				AT4G05100				AT4G36010
AT3G52510				AT5G10340				AT5G02590				AT4G36030
AT5G14345				AT1G09350				AT5G15220				AT4G36120
AT5G46170				AT1G09360				AT5G15230				AT4G36170
AT5G46180				AT1G12420				AT5G47410				AT4G36180
AT2G42425				AT1G18330				AT5G47420				AT4G36370
AT2G42430				AT1G18335				AT5G60850				AT4G36380
AT4G24230				AT1G20030				AT5G66100				AT4G36770
AT4G24240				AT1G20050				AT5G66110				AT4G36780
AT3G12300				AT1G20770				AT1G22767				AT4G36790
AT3G12320				AT1G25230				AT1G22770				AT4G36860
AT3G26510				AT1G25240				AT1G78070				AT4G36920
AT3G26511				AT1G29420				AT1G79350				AT4G37380
AT5G25220				AT1G29430				AT2G10606				AT4G37390
AT4G04830				AT1G64628				AT2G10608				AT4G37540
AT1G76620				AT1G64630				AT2G13650				AT4G37550
AT1G09520				AT1G64640				AT2G13660				AT4G37590
AT5G53760				AT1G64650				AT2G13665				AT4G37608
AT5G57060				AT1G67050				AT2G47000				AT4G38470
AT2G35920				AT1G71070				AT2G47010				AT4G38520
AT1G21400				AT1G71080				AT3G12610				AT4G38530
AT1G21410				AT1G71090				AT3G15200				AT4G38730
AT3G54990				AT1G71100				AT3G15210				AT4G38740
AT5G19100				AT1G80440				AT4G39800				AT4G38810
AT1G21660				AT2G22125				AT1G01370				AT4G38825
AT1G21670				AT2G39710				AT1G01380				AT4G38830
AT5G63120				AT2G40610				AT1G03590				AT4G38840
AT5G63130				AT2G45580				AT1G64370				AT4G38850
AT5G63135				AT2G45590				AT1G64380				AT4G38860
AT1G22810				AT3G11770				AT1G76878				AT4G39070
AT1G22830				AT3G11773				AT1G76880				AT4G39080
AT1G52890				AT3G13510				AT2G21660				AT4G39090
AT2G23690				AT3G16820				AT2G21670				AT4G39100
AT2G32980				AT3G16830				AT2G21680				AT4G39400
AT2G32990				AT3G26520				AT2G27490				AT4G39403
AT3G57400				AT3G47620				AT2G27500				AT4G39404
AT5G25460				AT3G51135				AT3G15570				AT4G39800
AT5G62390				AT3G51140				AT3G15578				AT4G39850
AT5G62400				AT3G51150				AT3G15580				AT5G01595
AT5G62410				AT3G62660				AT3G15585				AT5G01600
AT1G72580				AT3G62670				AT4G28290				AT5G01610
AT1G72590				AT4G14900				AT4G28300				AT5G01620
AT1G72600				AT4G18710				AT5G07990				AT5G01720
AT3G23633				AT4G22785				AT5G49100				AT5G01730
AT3G57010				AT4G22790				AT5G49110				AT5G01734
AT4G22070				AT4G30430				AT5G59530				AT5G01740
AT5G24760				AT4G30440				AT5G59540				AT5G01750
AT5G41130				AT4G36370				AT5G59550				AT5G01760
AT1G17350				AT4G36380				AT4G25260				AT5G01800
AT1G17360				AT5G03720				AT5G06970				AT5G01810
AT1G30825				AT5G03730				AT5G06980				AT5G01849
AT1G51150				AT5G07100				AT5G06990				AT5G01850
AT1G51160				AT5G07110				AT1G01490				AT5G02190
AT1G53200				AT5G07120				AT1G01500				AT5G02200
AT1G53210				AT5G11060				AT1G07880				AT5G02530
AT1G65320				AT5G13300				AT1G07885				AT5G02540
AT1G66140				AT5G13310				AT1G07890				AT5G02570
AT4G01520				AT5G18860				AT1G12110				AT5G02580
AT2G45430				AT5G24600				AT2G26690				AT5G02760
AT4G30090				AT5G24870				AT2G26692				AT5G03140
AT5G04560				AT5G47240				AT2G33233				AT5G03150
AT5G04590				AT5G64330				AT3G02493				AT5G03310
AT5G45650				AT5G64340				AT3G02500				AT5G03320
AT5G66650				AT5G64341				AT3G19170				AT5G03350
AT2G41310				AT5G64342				AT3G19180				AT5G03360
AT3G43790				AT5G64343				AT4G00820				AT5G03370
AT3G43800				AT4G00720				AT4G00830				AT5G03730
AT3G58840				AT4G00730				AT4G29330				AT5G03760
AT3G58850				AT1G09530				AT5G18590				AT5G04470
AT4G30074				AT1G13260				AT5G18600				AT5G04560
AT5G40140				AT1G13270				AT5G22740				AT5G04770
AT5G53420				AT1G15950				AT5G47540				AT5G04780
AT5G64750				AT1G29450				AT5G47550				AT5G05140
AT1G32670				AT1G29460				AT5G47560				AT5G05180
AT3G31401				AT1G29465				AT1G64628				AT5G05430
AT3G31402				AT1G45688				AT1G64630				AT5G05435
AT5G35475				AT1G69150				AT1G64640				AT5G05440
AT5G52850				AT1G72175				AT1G64650				AT5G05850
AT2G36420				AT1G72180				AT1G60430				AT5G05860
AT3G04070				AT1G77980				AT1G60440				AT5G05870
AT3G11490				AT1G77990				AT2G46685				AT5G06390
AT3G11500				AT1G78070				AT3G50730				AT5G06920
AT1G69910				AT2G01420				AT3G50740				AT5G06930
AT1G71030				AT2G18010				AT4G30430				AT5G06970
AT1G71040				AT2G18350				AT4G30440				AT5G06980
AT3G12120				AT2G22240				AT5G07000				AT5G06990
AT3G12130				AT2G22241				AT1G33760				AT5G07000
AT4G14150				AT2G22760				AT1G33770				AT5G07010
AT4G14160				AT2G23180				AT1G50450				AT5G07430
AT5G04120				AT2G23460				AT1G50460				AT5G07440
AT5G06530				AT2G39480				AT1G68130				AT5G07571
AT1G20330				AT2G43340				AT1G77690				AT5G07580
AT3G13594				AT2G46220				AT2G21195				AT5G08075
AT3G13800				AT2G46225				AT2G21200				AT5G08080
AT1G69760				AT3G03828				AT2G21210				AT5G08130
AT2G47430				AT3G03840				AT2G35470				AT5G08139
AT4G18970				AT3G04910				AT2G35480				AT5G08330
AT4G18975				AT3G04920				AT2G35950				AT5G08335
AT3G17980				AT3G07360				AT2G35960				AT5G09810
AT3G17998				AT3G24542				AT2G36910				AT5G09975
AT3G18000				AT3G24550				AT3G19680				AT5G09976
AT3G50750				AT3G50685				AT3G19690				AT5G09978
AT3G50751				AT3G50690				AT3G19700				AT5G10420
AT2G41233				AT3G50700				AT3G43430				AT5G10430
AT2G41240				AT3G57540				AT3G43431				AT5G11530
AT3G19810				AT3G60390				AT5G65920				AT5G11740
AT3G19820				AT3G62980				AT5G65925				AT5G11950
AT4G00140				AT4G02540				AT4G08949				AT5G11970
AT4G00150				AT4G03113				AT4G08950				AT5G11977
AT5G59350				AT4G03115				AT5G13090				AT5G13090
AT5G60850				AT4G16515				AT5G13100				AT5G13100
AT1G75590				AT4G16520				AT5G13110				AT5G13110
AT3G07010				AT4G22780				AT1G18330				AT5G13180
AT5G63860				AT4G22810				AT1G18335				AT5G13730
AT1G65690				AT4G24240				AT1G18570				AT5G13740
AT2G40540				AT4G26080				AT1G18735				AT5G13750
AT3G17880				AT4G26090				AT1G18740				AT5G13760
AT3G18050				AT4G26095				AT1G25230				AT5G14700
AT3G18060				AT4G27330				AT1G25240				AT5G14710
AT5G62280				AT4G35790				AT1G25560				AT5G14900
AT5G62290				AT4G35800				AT1G28480				AT5G14910
AT5G65650				AT5G05140				AT1G28490				AT5G14920
AT1G14890				AT5G10945				AT1G29390				AT5G16023
AT1G70270				AT5G10946				AT1G29395				AT5G16200
AT4G25350				AT5G12330				AT1G29400				AT5G16210
AT4G25360				AT5G13090				AT1G64670				AT5G16360
AT1G25425				AT5G13100				AT1G64680				AT5G16370
AT2G25430				AT5G13110				AT1G75440				AT5G16375
AT2G25440				AT5G14700				AT2G18350				AT5G16380
AT1G69540				AT5G14710				AT2G28840				AT5G16567
AT3G21070				AT5G19110				AT3G02170				AT5G18860
AT4G35100				AT5G19120				AT3G06060				AT5G18910
AT1G67090				AT5G19130				AT3G06070				AT5G18920
AT1G67100				AT5G42100				AT3G16620				AT5G19140
AT1G76240				AT5G42110				AT3G16630				AT5G19190
AT2G34710				AT5G44010				AT3G27960				AT5G19200
AT4G35837				AT5G44020				AT3G51360				AT5G20170
AT4G35840				AT5G44030				AT3G51370				AT5G20181
AT4G35850				AT5G44440				AT4G26210				AT5G20190
AT5G25180				AT5G44450				AT5G40470				AT5G20700
AT1G29500				AT5G45580				AT1G32200				AT5G20710
AT1G29510				AT5G45590				AT1G52890				AT5G21940
AT1G29520				AT5G66320				AT1G54100				AT5G22740
AT4G00760				AT5G66330				AT1G54110				AT5G22940
AT4G00770				AT5G66340				AT1G70370				AT5G22950
AT4G00780				AT1G16870				AT2G34930				AT5G23280
AT4G35200				AT1G16880				AT2G34940				AT5G23350
AT4G35210				AT1G16890				AT3G17580				AT5G23360
AT4G35220				AT1G28670				AT4G16490				AT5G23870
AT5G22740				AT1G28680				AT5G47635				AT5G24870
AT5G42740				AT1G28685				AT5G47640				AT5G25190
AT5G53750				AT1G29300				AT5G48900				AT5G25250
AT1G32090				AT1G29440				AT5G48905				AT5G25290
AT1G32100				AT1G30630				AT5G50880				AT5G25300
AT3G03690				AT1G30640				AT5G50890				AT5G25350
AT3G03700				AT1G61660				AT5G50900				AT5G25460
AT3G04010				AT1G68660				AT1G06840				AT5G26146
AT3G04020				AT1G68670				AT1G06850				AT5G26147
AT1G68185				AT1G78220				AT1G08910				AT5G27030
AT1G68190				AT1G78230				AT1G23710				AT5G27920
AT2G14890				AT2G22426				AT1G62380				AT5G28300
AT3G52280				AT2G24780				AT1G75490				AT5G38200
AT3G52285				AT2G24790				AT2G16850				AT5G39860
AT3G52290				AT2G33470				AT2G40600				AT5G40470
AT3G60190				AT2G33480				AT2G40610				AT5G41400
AT3G60200				AT2G41810				AT2G44740				AT5G41590
AT1G19100				AT2G43320				AT3G14370				AT5G41600
AT1G19110				AT2G43330				AT5G15150				AT5G41605
AT5G41310				AT2G45950				AT5G47060				AT5G42030
AT1G56590				AT3G04850				AT5G55910				AT5G42040
AT1G56600				AT3G04854				AT5G55920				AT5G42050
AT1G68620				AT3G04855				AT1G11545				AT5G42740
AT1G68630				AT3G17080				AT1G11550				AT5G43700
AT3G13790				AT3G17090				AT1G11560				AT5G44010
AT3G62097				AT3G19540				AT1G11570				AT5G44020
AT3G62100				AT3G23633				AT1G12820				AT5G44030
AT4G03205				AT3G60030				AT1G68550				AT5G44260
AT4G03210				AT3G62640				AT1G68552				AT5G44440
AT4G03220				AT3G62650				AT2G20670				AT5G44450
AT4G20870				AT4G01690				AT3G02540				AT5G45100
AT4G20880				AT4G17670				AT3G02550				AT5G45580
AT5G22500				AT4G24760				AT3G13700				AT5G45590
AT5G46820				AT4G33460				AT3G13710				AT5G47370
AT5G67150				AT4G33467				AT3G13720				AT5G47380
AT5G67160				AT4G33470				AT3G13724				AT5G47635
AT5G67170				AT4G36648				AT3G20250				AT5G47640
AT2G22125				AT4G36650				AT3G20260				AT5G48150
AT2G38810				AT5G01210				AT4G23432				AT5G49370
AT2G38820				AT5G01215				AT4G23440				AT5G49690
AT2G38823				AT5G01220				AT4G30180				AT5G49700
AT5G28300				AT5G19770				AT4G38840				AT5G50330
AT4G16780				AT5G19780				AT4G38850				AT5G50335
AT1G16360				AT5G22740				AT5G02020				AT5G50340
AT1G16370				AT5G39860				AT5G02021				AT5G51550
AT1G36060				AT5G44060				AT5G06700				AT5G51560
AT3G59760				AT5G44065				AT5G22090				AT5G51790
AT3G59765				AT5G53660				AT5G58595				AT5G52280
AT3G59770				AT5G53670				AT5G58600				AT5G52890
AT4G32300				AT5G62460				AT5G58610				AT5G52900
AT1G13250				AT1G78670				AT5G61960				AT5G52901
AT3G49790				AT1G78680				AT5G61970				AT5G53410
AT3G49796				AT1G78690				AT2G18969				AT5G54470
AT3G61420				AT2G45840				AT2G18970				AT5G54480
AT3G61430				AT3G26500				AT4G34760				AT5G54520
AT4G32800				AT3G26510				AT4G16500				AT5G54530
AT5G13181				AT1G03080				AT4G16510				AT5G54590
AT1G68130				AT1G03090				AT1G23480				AT5G55910
AT4G37760				AT1G05870				AT1G23490				AT5G55920
AT5G44380				AT1G05880				AT1G49210				AT5G55970
AT5G44390				AT1G12940				AT1G62480				AT5G56040
AT5G56970				AT1G12950				AT1G72580				AT5G56220
AT3G19690				AT1G15110				AT1G72590				AT5G56230
AT3G19700				AT1G15120				AT1G72600				AT5G56240
AT3G59430				AT1G15125				AT2G38170				AT5G56975
AT3G59440				AT1G17220				AT2G38180				AT5G57660
AT4G24970				AT1G17230				AT2G39710				AT5G57670
AT5G37950				AT1G20010				AT2G41870				AT5G57780
AT1G78290				AT1G20015				AT2G41880				AT5G57790
AT1G78300				AT1G20020				AT3G06650				AT5G58610
AT4G30410				AT1G20620				AT3G14050				AT5G58620
AT1G50420				AT1G20630				AT3G66652				AT5G58640
AT1G50430				AT1G49210				AT4G00740				AT5G58650
AT3G25650				AT1G50450				AT4G06744				AT5G58660
AT3G25655				AT1G50460				AT5G01730				AT5G59020
AT3G25660				AT1G70290				AT5G01734				AT5G59220
AT4G09030				AT1G70300				AT5G01740				AT5G59430
AT1G04310				AT1G73680				AT5G04330				AT5G59540
AT1G04320				AT1G74920				AT5G10550				AT5G59550
AT1G27740				AT1G74929				AT5G10560				AT5G59560
AT1G30680				AT1G74930				AT3G19580				AT5G60200
AT1G30690				AT1G74940				AT3G19590				AT5G60670
AT1G33440				AT1G76490				AT1G12070				AT5G60680
AT1G76230				AT2G01410				AT1G12080				AT5G60850
AT2G37670				AT2G05786				AT1G65830				AT5G60860
AT2G37678				AT2G05790				AT1G65840				AT5G60880
AT2G37680				AT2G07678				AT1G69270				AT5G61560
AT2G37690				AT2G07741				AT1G69770				AT5G61570
AT3G27560				AT2G07748				AT1G69780				AT5G61970
AT3G27570				AT2G07766				AT1G78040				AT5G61990
AT3G45610				AT2G07835				AT1G78050				AT5G61997
AT4G21750				AT2G30870				AT2G35160				AT5G62000
AT4G28630				AT2G36390				AT2G35170				AT5G62090
AT4G28640				AT2G36400				AT3G12560				AT5G62100
AT4G35025				AT2G43010				AT3G12570				AT5G62220
AT4G35030				AT2G46600				AT3G16180				AT5G62280
AT4G35040				AT2G46610				AT3G23880				AT5G62290
AT4G37260				AT2G46780				AT3G23890				AT5G62370
AT5G05850				AT3G03150				AT3G48515				AT5G62390
AT5G05860				AT3G03160				AT3G48520				AT5G62400
AT5G05870				AT3G03170				AT3G61260				AT5G62410
AT5G07440				AT3G06080				AT3G61270				AT5G63520
AT5G39040				AT3G06090				AT4G09150				AT5G63530
AT5G45820				AT3G12280				AT4G09153				AT5G63610
AT5G45830				AT3G12290				AT4G11050				AT5G63620
AT1G64140				AT3G14380				AT4G31590				AT5G63800
AT1G64142				AT3G25920				AT4G35090				AT5G64200
AT2G39445				AT3G25930				AT4G35100				AT5G64210
AT2G39450				AT3G25940				AT5G39240				AT5G64220
AT2G39460				AT3G25950				AT5G52900				AT5G64260
AT2G39470				AT3G51660				AT5G52901				AT5G64270
AT3G13040				AT3G51670				AT2G28405				AT5G65280
AT3G13050				AT4G01328				AT1G01570				AT5G65290
AT3G14205				AT4G01330				AT1G01580				AT5G65300
AT5G20170				AT4G01335				AT1G33230				AT5G65305
AT5G20181				AT4G01340				AT2G19180				AT5G65310
AT5G20190				AT4G12730				AT2G38320				AT5G65660
AT3G60380				AT4G17500				AT3G07360				AT5G65920
AT3G60390				AT4G20250				AT3G13784				AT5G65925
AT1G14330				AT4G20260				AT3G13790				AT5G66210
AT1G57980				AT4G27710				AT3G15500				AT5G66310
AT1G57990				AT4G27720				AT3G19270				AT5G66580
AT2G36080				AT4G35470				AT3G19274				AT5G66590
AT2G42030				AT4G37240				AT3G22380				AT5G66600
AT2G42040				AT4G37590				AT4G27654				AT5G67290
AT3G53250				AT4G37608				AT4G27657				AT5G67300
AT5G45500				AT4G39840				AT4G37390				AT5G67390
AT5G59050				AT4G39850				AT5G01750				AT5G67411
AT1G05830				AT5G01595				AT5G01760				AT5G67480
AT1G05835				AT5G01600				AT5G13700
AT1G05840				AT5G01610				AT5G13710
AT1G23700				AT5G01620				AT3G06580
AT1G23710				AT5G05850				AT3G06590
AT1G11510				AT5G05860				AT1G03170
AT1G11520				AT5G05870				AT1G03180
AT1G11530				AT5G05880				AT1G18870
AT1G11540				AT5G13750				AT1G24625
AT1G22060				AT5G13760				AT1G30110
AT1G29910				AT5G16567				AT1G69030
AT1G29920				AT5G19220				AT1G69890
AT1G29930				AT5G19230				AT2G19450
AT1G63050				AT5G19240				AT2G19460
AT1G63055				AT5G52070				AT2G27680
AT1G63057				AT5G57780				AT2G41100
AT2G26530				AT5G66820				AT2G41110
AT2G39210				AT4G05320				AT2G45200
AT4G26690				AT4G05330				AT2G45210
AT4G26700				AT1G03790				AT3G05900
AT4G30790				AT1G03800				AT3G05910
AT4G30800				AT1G03810				AT3G06050
AT4G27300				AT1G07200				AT3G09970
AT4G27310				AT1G07210				AT3G09975
AT4G27654				AT1G08110				AT3G13510
AT4G27657				AT1G08115				AT4G02500
AT1G76090				AT1G08120				AT4G02510
AT1G76100				AT1G10560				AT4G15540
AT2G40460				AT1G11090				AT4G15545
AT2G40470				AT1G14380				AT4G19430
AT4G38470				AT1G14390				AT4G19440
AT5G02350				AT1G22990				AT4G36930
AT5G05965				AT1G23000				AT4G36940
AT5G05970				AT1G25220				AT5G11260
AT5G07571				AT1G26945				AT5G11270
AT5G07580				AT1G48280				AT5G11280
AT1G69160				AT1G59620				AT5G38420
AT3G61960				AT1G68550				AT3G53420
AT3G61962				AT1G68552				AT1G26916
AT2G43330				AT1G75500				AT2G14960
AT2G43340				AT1G78700				AT3G56270
AT2G45310				AT1G78710				AT3G59930
AT2G45315				AT2G16660				AT3G59940
AT3G16370				AT2G16668				AT4G02300
AT4G15690				AT2G30360				AT4G35190
AT4G15700				AT2G30362				AT5G53640
AT4G37390				AT2G30368				AT5G53650
AT5G57785				AT2G37930				AT5G56040
AT5G57790				AT2G37940				AT5G59720
AT3G17100				AT2G42750				AT5G59730
AT3G62640				AT2G42760				AT5G59732
AT3G62650				AT2G44810				AT5G62350
AT1G26150				AT2G45880				AT4G31390
AT1G26160				AT2G45890				AT1G01930
AT4G01860				AT2G46640				AT1G01940
AT4G01865				AT2G47500				AT1G01950
AT4G01870				AT3G05830				AT1G14840
AT4G01880				AT3G05835				AT1G14850
AT4G01883				AT3G05840				AT1G26945
AT1G07090				AT3G13700				AT1G27213
AT1G07100				AT3G13710				AT1G27220
AT1G22620				AT3G13720				AT1G67230
AT1G22640				AT3G13724				AT1G79750
AT2G30550				AT3G14090				AT1G79760
AT2G30560				AT3G14100				AT1G79770
AT5G16020				AT3G22380				AT2G03550
AT5G16023				AT3G27210				AT2G03560
AT5G63350				AT3G30775				AT2G33040
AT5G63370				AT3G48515				AT2G33050
AT1G13080				AT3G48520				AT3G15470
AT1G13090				AT3G49790				AT3G16850
AT1G76600				AT3G50650				AT3G60190
AT3G13000				AT3G50651				AT3G60200
AT3G13010				AT3G52470				AT4G14770
AT5G42650				AT3G60190				AT5G02180
AT1G17220				AT3G60200				AT5G23210
AT1G17230				AT4G00310				AT5G25280
AT5G44290				AT4G36790				AT1G02060
AT5G49800				AT5G02020				AT1G02065
AT5G49810				AT5G02021				AT1G12440
AT1G64700				AT5G02960				AT1G12450
AT1G64710				AT5G02970				AT1G19840
AT2G47330				AT5G07760				AT1G64385
AT2G47340				AT5G07770				AT2G18260
AT2G47350				AT5G07790				AT2G18280
AT5G15600				AT5G07800				AT2G39220
AT5G15610				AT5G09620				AT3G02140
AT5G19180				AT5G09630				AT3G04910
AT5G19190				AT5G09640				AT3G51410
AT5G19200				AT5G19190				AT3G51420
AT5G47360				AT5G19200				AT3G54020
AT2G18010				AT5G22910				AT3G54030
AT3G19540				AT5G23630				AT3G61198
AT4G34220				AT5G23640				AT3G61200
AT5G06560				AT5G23650				AT5G01510
AT5G06570				AT5G25280				AT5G01520
AT1G18400				AT5G26146				AT5G01530
AT1G19460				AT5G26150				AT5G47500
AT1G19464				AT5G38480				AT5G47510
AT2G40000				AT5G41900				AT5G58900
AT2G40004				AT5G47390				AT5G62360
AT2G41370				AT5G47400				AT5G65980
AT3G55000				AT5G50330				AT5G65990
AT4G18950				AT5G50335				AT1G04550
AT5G49330				AT5G50340				AT1G04555
AT5G56980				AT5G57060				AT1G14690
AT2G43000				AT5G57090				AT1G14700
AT2G43010				AT5G59540				AT1G32650
AT3G57410				AT5G59550				AT1G32660
AT4G34710				AT5G59560				AT1G52560
AT5G14170				AT5G61580				AT1G54210
AT5G14180				AT5G61590				AT1G62370
AT5G14200				AT5G62220				AT1G64660
AT5G58640				AT5G62270				AT1G70510
AT5G58650				AT5G62280				AT2G02710
AT5G58660				AT3G19070				AT2G02720
AT1G72680				AT3G19080				AT2G26770
AT4G36870				AT1G01060				AT2G26780
AT5G66631				AT1G01070				AT2G47430
AT5G66640				AT1G01250				AT3G07005
AT1G70420				AT1G01260				AT3G07010
AT1G70430				AT1G13230				AT3G50660
AT2G34150				AT1G13370				AT3G52100
AT2G34160				AT1G13380				AT3G52105
AT4G38830				AT1G14890				AT3G52110
AT4G38840				AT1G14920				AT5G07280
AT4G38850				AT1G21770				AT5G19920
AT5G57390				AT1G21780				AT5G19930
AT1G52855				AT1G21790				AT5G19940
AT1G52857				AT1G22900				AT5G21990
AT1G52870				AT1G22910				AT5G25240
AT1G60000				AT1G25560				AT5G25250
AT1G60010				AT1G27670				AT5G64430
AT1G65590				AT1G28327				AT5G64440
AT3G50665				AT1G31410				AT5G65390
AT4G13930				AT1G31420				AT5G65400
AT4G13940				AT1G33240				AT4G10240
AT4G20140				AT1G34110				AT4G10250
AT4G37590				AT1G35250				AT1G10060
AT4G37608				AT1G35255				AT1G10070
AT5G02760				AT1G35260				AT1G14890
AT5G53010				AT1G64700				AT1G18990
AT5G53020				AT1G64710				AT1G19000
AT3G16500				AT1G65930				AT1G19010
AT4G25770				AT1G73687				AT1G21050
AT4G25780				AT1G73690				AT1G30825
AT4G16130				AT1G76080				AT2G19660
AT4G16140				AT1G76090				AT2G19670
AT5G18910				AT2G16600				AT2G19680
AT5G18920				AT2G20300				AT2G35710
AT5G63450				AT2G20310				AT3G07380
AT1G10480				AT2G20670				AT3G07390
AT2G19780				AT2G22668				AT4G16970
AT2G19790				AT2G22670				AT4G16980
AT3G56760				AT2G23100				AT4G16990
AT5G60200				AT2G23110				AT4G36030
AT5G60650				AT2G23118				AT4G36040
AT5G60660				AT2G23120				AT4G37380
AT3G25727				AT2G23130				AT5G01230
AT3G25730				AT2G37630				AT5G01240
AT3G25740				AT2G40140				AT5G01780
AT4G21060				AT2G40260				AT5G01790
AT5G27660				AT2G41090				AT5G01800
AT5G27670				AT2G41100				AT5G02260
AT5G27680				AT2G44070				AT5G46720
AT2G18780				AT2G44080				AT5G49690
AT2G18790				AT2G45350				AT5G49700
AT2G36870				AT2G45360				AT5G51460
AT2G35930				AT2G45380				AT1G13245
AT3G23440				AT3G02540				AT1G22360
AT4G22680				AT3G02550				AT1G22370
AT5G55390				AT3G05420				AT1G56630
AT5G55400				AT3G05425				AT2G24220
AT1G30500				AT3G05430				AT2G38090
AT1G30510				AT3G06750				AT2G39130
AT1G31920				AT3G13520				AT2G41945
AT1G31930				AT3G13525				AT2G41950
AT2G25900				AT3G15620				AT3G02570
AT3G15030				AT3G15630				AT3G02580
AT5G61560				AT3G15640				AT3G26520
AT1G71070				AT3G16785				AT3G54990
AT1G71080				AT3G16800				AT3G55000
AT1G71090				AT3G23690				AT3G58120
AT1G71100				AT3G23700				AT5G16200
AT2G23118				AT3G23710				AT5G16210
AT2G23120				AT3G47610				AT5G18015
AT2G23130				AT3G50337				AT5G18020
AT4G35720				AT3G50340				AT5G18030
AT1G63030				AT3G54940				AT5G24030
AT2G32940				AT3G60520				AT5G49710
AT3G57550				AT3G61150				AT5G65280
AT3G57560				AT3G61160				AT5G65290
AT3G57570				AT4G00500				AT5G66080
AT1G09970				AT4G00520				AT5G66090
AT1G32650				AT4G05100				AT4G00720
AT1G32660				AT4G17695				AT4G00730
AT1G44130				AT4G17700				AT1G11710
AT1G46554				AT4G24270				AT1G18270
AT1G64780				AT4G24275				AT1G18290
AT2G31370				AT4G24280				AT1G21900
AT2G36880				AT4G30240				AT1G21910
AT2G36881				AT4G31070				AT1G23070
AT2G36885				AT4G31075				AT1G23074
AT2G47440				AT4G31080				AT1G30560
AT3G03270				AT4G31100				AT1G30570
AT3G03272				AT4G32285				AT1G72280
AT3G03280				AT4G36900				AT1G72290
AT3G03290				AT4G36910				AT2G37170
AT3G20360				AT4G38620				AT2G37180
AT3G20362				AT5G01230				AT3G01470
AT3G20365				AT5G01240				AT3G01472
AT3G20370				AT5G02580				AT3G03810
AT3G27540				AT5G02590				AT3G03820
AT3G46120				AT5G03220				AT3G03826
AT4G04890				AT5G03230				AT3G03828
AT4G18450				AT5G11740				AT3G03860
AT4G18470				AT5G40900				AT3G03870
AT4G21790				AT5G49690				AT3G03880
AT5G02500				AT5G49700				AT3G07400
AT5G48010				AT5G52890				AT3G09032
AT5G48800				AT5G58070				AT3G09035
AT5G65210				AT5G58080				AT3G09040
AT1G25560				AT5G62170				AT3G09680
AT1G61100				AT5G65280				AT3G09690
AT2G26110				AT5G65290				AT3G13403
AT2G26120				AT1G04550				AT3G13404
AT3G23620				AT1G04555				AT3G13405
AT4G01460				AT1G06160				AT3G13490
AT5G01210				AT1G08510				AT3G17860
AT2G39130				AT1G11820				AT3G58640
AT2G39140				AT1G11840				AT4G02380
AT3G30775				AT1G14270				AT4G02390
AT4G02710				AT1G14280				AT4G18060
AT4G18660				AT1G16730				AT4G18070
AT4G18670				AT1G16740				AT4G22780
AT4G32070				AT1G17940				AT4G22785
AT4G32080				AT1G19100				AT4G34530
AT4G39770				AT1G19110				AT4G34540
AT5G42690				AT1G21380				AT5G03310
AT5G42700				AT1G21390				AT5G03320
AT1G07080				AT1G24260				AT5G03520
AT1G17345				AT1G24265				AT5G06920
AT1G11600				AT1G26771				AT5G06930
AT1G11608				AT1G26773				AT5G49370
AT1G73470				AT1G49510				AT5G53450
AT1G73480				AT1G54100				AT5G53451
AT3G12820				AT1G54110				AT5G64200
AT3G12830				AT1G54115				AT5G64210
AT3G44960				AT1G54120				AT5G64220
AT5G07430				AT1G69910				AT3G14205
AT5G15640				AT1G73470				AT1G10410
AT5G15650				AT1G73480				AT1G25270
AT1G08200				AT1G75388				AT1G25275
AT1G08210				AT1G75390				AT1G32090
AT3G61880				AT1G78590				AT1G32100
AT5G22940				AT1G78600				AT1G70400
AT5G22950				AT2G02710				AT1G70410
AT1G70310				AT2G02720				AT1G72810
AT3G09560				AT2G04500				AT1G72820
AT3G09570				AT2G05380				AT2G02870
AT5G66658				AT2G22990				AT2G28940
AT1G79270				AT2G24540				AT3G08580
AT3G07360				AT2G24625				AT3G08590
AT3G62150				AT2G27490				AT3G19820
AT3G62160				AT2G27500				AT3G20015
AT3G62170				AT2G27650				AT3G49670
AT4G02080				AT2G27660				AT3G49680
AT4G22780				AT2G29720				AT3G60030
AT5G20950				AT2G29730				AT4G03205
AT5G42680				AT2G30240				AT4G03210
AT2G42620				AT2G32415				AT4G03220
AT3G57060				AT2G32430				AT4G16780
AT3G57070				AT2G35600				AT4G19130
AT3G57080				AT2G35605				AT4G19140
AT4G22590				AT2G35950				AT4G20870
AT4G22592				AT2G35960				AT4G28630
AT5G44260				AT2G36050				AT4G28640
AT1G77655				AT2G36053				AT5G14680
AT2G28540				AT3G05220				AT5G14690
AT5G21482				AT3G05230				AT5G17840
AT5G40384				AT3G12590				AT5G17847
AT5G40390				AT3G12600				AT5G17850
AT4G18010				AT3G17180				AT5G23860
AT4G19230				AT3G17185				AT5G48530
AT4G33430				AT3G18850				AT5G48540
AT4G33440				AT3G18860				AT5G64250
AT1G03590				AT3G20250				AT1G06910
AT1G33170				AT3G20260				AT1G06920
AT1G59940				AT3G24820				AT1G06923
AT1G76360				AT3G24830				AT1G12570
AT1G76370				AT3G24840				AT1G12580
AT2G14850				AT3G27580				AT1G61740
AT2G16400				AT3G27590				AT1G70209
AT3G08710				AT3G46450				AT1G70210
AT3G55980				AT3G46460				AT1G70300
AT3G55990				AT3G47630				AT2G20100
AT5G04110				AT3G47640				AT2G27260
AT5G16560				AT3G47650				AT2G27270
AT5G17430				AT3G47940				AT2G28510
AT5G17440				AT3G47950				AT3G02590
AT2G18969				AT3G48690				AT3G03840
AT2G18970				AT3G48700				AT3G04920
AT2G22760				AT3G48710				AT3G05220
AT3G06500				AT3G59960				AT3G05230
AT1G03980				AT3G59970				AT3G17820
AT1G03982				AT3G61420				AT3G17830
AT1G03990				AT3G61430				AT3G28857
AT1G32710				AT4G01930				AT4G02130
AT4G37070				AT4G01940				AT4G28260
AT5G06250				AT4G01950				AT4G28270
AT5G64530				AT4G12000				AT4G29780
AT1G01570				AT4G12005				AT5G02640
AT1G01580				AT4G12010				AT5G02650
AT1G54740				AT4G12420				AT5G53400
AT1G54760				AT4G13000				AT5G62170
AT1G54770				AT4G13010				AT5G66460
AT2G42880				AT4G13020				AT5G66470
AT4G00480				AT4G13395				AT2G33175
AT4G00490				AT4G13400				AT2G33180
AT5G16140				AT4G13780				AT2G33190
AT5G16150				AT4G13790				AT3G29370
AT1G01470				AT4G17750				AT1G03980
AT1G01471				AT4G17760				AT1G03982
AT1G01480				AT4G17765				AT1G03990
AT2G36430				AT4G17770				AT1G05150
AT2G36440				AT4G19700				AT1G05160
AT4G33700				AT4G24230				AT1G22510
AT4G33710				AT4G25770				AT1G22520
AT5G13730				AT4G25780				AT1G22530
AT5G13740				AT4G26210				AT1G67900
AT2G23100				AT4G27440				AT2G05920
AT2G23110				AT4G27450				AT2G21170
AT4G13330				AT4G28485				AT2G27830
AT4G13340				AT4G28490				AT2G27840
AT5G17810				AT4G28630				AT2G38060
AT1G72300				AT4G28640				AT2G38070
AT2G20190				AT4G30340				AT2G39920
AT3G13520				AT4G32890				AT2G39930
AT3G13525				AT4G33080				AT2G42570
AT4G37820				AT4G33560				AT3G23690
AT2G14880				AT4G33565				AT3G23700
AT3G21720				AT4G33580				AT3G23710
AT3G61678				AT4G35780				AT3G48690
AT3G61680				AT4G35783				AT3G48700
AT5G37540				AT4G37260				AT3G48710
AT5G44010				AT5G03520				AT4G20060
AT5G44020				AT5G20700				AT4G20070
AT1G04240				AT5G20710				AT4G25760
AT1G71960				AT5G41070				AT5G05140
AT3G46530				AT5G41071				AT5G39860
AT3G46540				AT5G41080				AT5G65300
AT3G46550				AT5G41590				AT5G65305
AT3G46560				AT5G41600				AT5G43700
AT4G18980				AT5G41605				AT1G02230
AT5G60880				AT5G41612				AT1G02250
AT5G60890				AT5G42740				AT1G20450
AT5G62950				AT5G53290				AT1G20460
AT5G62960				AT5G53410				AT1G31300
AT2G27550				AT5G55960				AT1G65930
AT5G67390				AT5G55970				AT1G72470
AT1G23020				AT5G58900				AT1G73660
AT1G23030				AT5G59220				AT1G73670
AT3G02540				AT5G59230				AT2G33560
AT3G02550				AT5G61960				AT2G33570
AT5G07000				AT5G61970				AT3G03450
AT5G08330				AT5G64860				AT3G03456
AT5G08335				AT5G64870				AT3G03460
AT5G11640				AT5G64880				AT3G06120
AT5G11650				AT5G67420				AT3G06125
AT3G23740				AT2G17660				AT3G12955
AT3G23750				AT2G17670				AT3G12965
AT4G06744				AT3G02460				AT3G16400
AT5G24090				AT3G02468				AT3G22070
AT5G24100				AT3G02470				AT3G22072
AT5G44210				AT2G07705				AT3G46620
AT5G44220				AT2G07706				AT3G46630
AT5G61440				AT1G15385				AT3G46640
AT5G61445				AT1G15390				AT3G51550
AT4G37770				AT1G15400				AT3G51560
AT5G22570				AT1G15410				AT4G11540
AT1G05870				AT1G15757				AT5G15430
AT1G05880				AT1G15760				AT5G15440
AT1G19220				AT1G19480				AT5G23850
AT1G78850				AT1G19485				AT5G64610
AT1G79120				AT1G19870				AT5G64620
AT2G20340				AT1G19880				AT5G64630
AT2G20350				AT1G20980				AT4G18620
AT2G20360				AT1G22060				AT4G18630
AT5G59220				AT1G52890				AT5G51200
AT5G59230				AT1G61100				AT5G51210
AT2G36270				AT1G64140				AT1G08560
AT2G36280				AT1G64142				AT1G08570
AT2G36290				AT1G68990				AT1G12500
AT5G06970				AT1G69000				AT1G12510
AT5G06980				AT1G69010				AT1G12520
AT5G06990				AT1G69690				AT1G28590
AT5G13090				AT1G72420				AT1G29270
AT5G13100				AT1G72430				AT1G66235
AT5G13110				AT1G73880				AT1G73687
AT5G16110				AT1G73885				AT1G73690
AT5G16120				AT2G01910				AT1G75200
AT5G16130				AT2G02870				AT2G27850
AT1G79530				AT2G07746				AT2G27860
AT1G79540				AT2G07752				AT2G41940
AT2G04675				AT2G07753				AT3G06760
AT2G29420				AT2G07754				AT3G24710
AT2G29440				AT2G07772				AT3G24715
AT2G43140				AT2G07774				AT3G44300
AT3G02590				AT2G18720				AT3G61420
AT3G24503				AT2G18721				AT3G61430
AT3G50650				AT2G18730				AT3G61440
AT4G20300				AT2G20060				AT4G15236
AT4G20310				AT2G20921				AT4G18020
AT4G21270				AT2G20930				AT4G32290
AT4G21280				AT2G20940				AT4G32295
AT4G21300				AT2G20950				AT4G38570
AT5G06370				AT2G35620				AT4G38580
AT5G06380				AT2G35630				AT4G38590
AT5G06390				AT2G41060				AT5G53510
AT1G03457				AT2G41070				AT1G05805
AT1G04990				AT2G41080				AT1G05810
AT1G05000				AT2G45050				AT1G05820
AT1G10190				AT2G45600				AT1G21990
AT1G10200				AT2G45610				AT1G23020
AT1G10210				AT3G05870				AT1G23030
AT1G77980				AT3G05880				AT1G31310
AT1G77990				AT3G06868				AT1G48330
AT2G03730				AT3G06870				AT1G49220
AT2G36690				AT3G16250				AT1G75210
AT3G46280				AT3G16260				AT1G77280
AT3G54190				AT3G21320				AT1G77290
AT3G54200				AT3G44250				AT2G17290
AT5G16200				AT3G44260				AT2G17295
AT5G16210				AT3G45780				AT2G22795
AT5G16567				AT3G47295				AT2G25460
AT5G56240				AT3G47300				AT2G25470
AT1G06840				AT3G53990				AT2G28355
AT1G06850				AT3G61880				AT2G34710
AT1G11735				AT4G09460				AT2G40620
AT1G11740				AT4G18020				AT2G44820
AT1G12700				AT4G28260				AT3G14360
AT1G12710				AT4G28270				AT3G19553
AT2G27080				AT4G34230				AT3G19560
AT2G33175				AT4G34240				AT3G20300
AT2G33180				AT4G36920				AT3G26210
AT2G33190				AT4G39350				AT3G26220
AT2G36220				AT4G39360				AT3G50330
AT3G02600				AT4G39361				AT3G56340
AT3G04060				AT4G39363				AT3G56350
AT3G07340				AT4G39364				AT3G56360
AT3G10880				AT5G05170				AT3G63003
AT3G14550				AT5G05180				AT3G63006
AT3G14560				AT5G06540				AT3G63010
AT3G52790				AT5G07000				AT4G00800
AT3G52800				AT5G07010				AT4G00810
AT4G10260				AT5G09890				AT4G14760
AT4G10265				AT5G09900				AT4G27330
AT4G10270				AT5G26147				AT5G01070
AT5G02550				AT5G43710				AT5G01075
AT5G02560				AT5G49280				AT5G14920
AT1G58270				AT5G49290				AT5G14930
AT1G62490				AT5G54290				AT5G48250
AT1G62500				AT5G54300				AT5G48270
AT1G76980				AT5G56040				AT3G26510
AT2G01560				AT5G59900				AT3G26511
AT2G28830				AT5G59910				AT1G02800
AT2G32130				AT5G59920				AT1G02810
AT2G32140				AT5G61600				AT1G17110
AT2G32150				AT5G62290				AT1G17120
AT2G44940				AT5G64570				AT1G17130
AT3G17510				AT2G07715				AT1G22190
AT3G49570				AT3G23490				AT1G25540
AT4G34410				AT1G10140				AT1G25550
AT5G03745				AT1G10150				AT1G48350
AT3G58620				AT2G01023				AT1G67880
AT1G07410				AT1G02130				AT1G67890
AT1G07420				AT1G02145				AT1G72160
AT1G08845				AT1G04990				AT1G73470
AT1G08860				AT1G08580				AT1G73480
AT1G14440				AT1G08590				AT1G75388
AT1G66390				AT1G09130				AT1G75390
AT1G70940				AT1G09140				AT1G77480
AT2G17850				AT1G09520				AT1G77490
AT2G17860				AT1G13250				AT2G21650
AT2G21400				AT1G13950				AT2G29450
AT3G10525				AT1G14620				AT2G29452
AT3G10530				AT1G14630				AT2G29460
AT3G19660				AT1G14900				AT2G42388
AT3G19663				AT1G18980				AT2G47160
AT4G02160				AT1G18990				AT3G13310
AT4G02170				AT1G19000				AT3G13320
AT4G02180				AT1G19460				AT4G00760
AT4G08150				AT1G19464				AT4G00770
AT4G08151				AT1G21130				AT4G00780
AT5G46320				AT1G21140				AT4G03320
AT5G46325				AT1G21350				AT4G03330
AT5G46330				AT1G21360				AT4G30120
AT5G57690				AT1G21370				AT4G30130
AT5G65800				AT1G24160				AT5G16600
AT1G77680				AT1G24170				AT5G24870
AT1G77682				AT1G25550				AT5G47360
AT2G46530				AT1G28360				AT5G51790
AT5G67411				AT1G31920				AT5G52890
AT2G26730				AT1G31930				AT5G53410
AT1G01600				AT1G32740				AT5G54290
AT1G69295				AT1G32750				AT5G60870
AT1G74440				AT1G53830				AT5G60880
AT1G74448				AT1G53840				AT5G65310
AT1G74450				AT1G63420				AT3G07460
AT3G08630				AT1G64385				AT3G07470
AT3G08636				AT1G68840				AT3G07480
AT3G08640				AT1G77740				AT3G07490
AT4G02530				AT1G78010				AT1G05010
AT4G02540				AT1G78020				AT1G05020
AT4G36850				AT1G78110				AT1G09380
AT4G36860				AT1G78310				AT1G09390
AT5G15220				AT1G79590				AT1G14900
AT5G15230				AT1G79600				AT1G15110
AT5G04470				AT1G80230				AT1G15120
AT1G66890				AT1G80240				AT1G15125
AT1G66900				AT1G80245				AT1G24600
AT2G18350				AT1G80260				AT1G31875
AT3G13784				AT2G01850				AT1G31880
AT3G51750				AT2G03110				AT1G55870
AT3G51760				AT2G03120				AT1G55880
AT5G43020				AT2G03690				AT1G55890
AT1G65900				AT2G03700				AT2G20980
AT1G65907				AT2G07738				AT2G20990
AT1G75295				AT2G07759				AT2G22160
AT1G75310				AT2G07761				AT2G22170
AT1G80530				AT2G07762				AT2G22180
AT1G80540				AT2G07763				AT2G22990
AT2G24570				AT2G07806				AT2G39865
AT3G18165				AT2G16720				AT2G39870
AT3G18170				AT2G17705				AT2G41420
AT2G45700				AT2G17710				AT2G41430
AT2G45710				AT2G19450				AT2G41440
AT2G45720				AT2G19460				AT3G04420
AT4G33990				AT2G22790				AT3G04430
AT4G34000				AT2G22795				AT3G07450
AT2G02450				AT2G22802				AT3G45850
AT3G59060				AT2G22805				AT3G45860
AT4G34770				AT2G32710				AT3G49790
AT2G41850				AT2G32720				AT3G49796
AT5G06839				AT2G33320				AT3G56050
AT5G22090				AT2G39210				AT4G03280
AT2G42580				AT2G39860				AT4G03285
AT5G47250				AT2G39865				AT4G03290
AT5G47260				AT2G39870				AT4G24050
AT1G49450				AT2G40600				AT4G29190
AT1G49460				AT2G46070				AT4G37840
AT2G17670				AT2G46080				AT5G11060
AT2G17680				AT2G46090				AT5G11740
AT3G30180				AT2G46100				AT5G14640
AT3G50050				AT2G47170				AT5G14650
AT4G30350				AT2G47180				AT5G16567
AT1G26920				AT3G03260				AT5G49360
AT1G73660				AT3G03270				AT5G66558
AT1G73670				AT3G05490				AT5G66564
AT1G79150				AT3G06770				AT5G66567
AT2G26360				AT3G13970				AT5G66568
AT2G26370				AT3G15770				AT5G66570
AT3G61826				AT3G15780				AT5G67390
AT3G61827				AT3G23440				AT1G20900
AT3G61829				AT3G26810				AT1G14270
AT3G61830				AT3G27050				AT1G14280
AT4G39410				AT3G27060				AT1G17940
AT5G11740				AT3G27860				AT1G20070
AT5G62370				AT3G27865				AT1G20080
AT1G06570				AT3G27870				AT1G53450
AT1G06580				AT3G47340				AT1G53460
AT1G22400				AT3G47430				AT1G72990
AT2G20370				AT3G49220				AT1G73000
AT5G07990				AT3G49230				AT2G14890
AT1G13350				AT3G54910				AT2G23118
AT1G13360				AT3G54920				AT2G23130
AT1G28140				AT3G55840				AT2G32500
AT1G29350				AT3G55850				AT2G32510
AT1G54385				AT3G57410				AT2G34150
AT1G54390				AT3G57420				AT2G34160
AT2G22510				AT4G01023				AT2G34170
AT3G54000				AT4G01026				AT2G39950
AT3G54010				AT4G01030				AT2G39960
AT4G11280				AT4G01245				AT2G46040
AT4G25790				AT4G01250				AT2G46050
AT1G25220				AT4G23100				AT3G02110
AT1G76080				AT4G23103				AT3G02120
AT3G11590				AT4G23110				AT3G02125
AT3G13960				AT4G25260				AT3G08630
AT4G17610				AT4G28290				AT3G08636
AT4G17612				AT4G28300				AT3G08640
AT4G17615				AT4G29700				AT3G14740
AT5G13400				AT4G32070				AT3G14750
AT5G13410				AT4G32080				AT3G14760
AT5G46720				AT4G35090				AT3G15710
AT5G51200				AT4G35100				AT3G15720
AT5G51210				AT4G36030				AT3G15730
AT2G28405				AT4G36040				AT3G50450
AT4G25500				AT4G38520				AT3G52840
AT4G36500				AT4G38530				AT3G52910
AT4G36510				AT5G07430				AT3G62570
AT5G14105				AT5G07440				AT3G62580
AT5G14110				AT5G11225				AT3G63060
AT5G14120				AT5G11230				AT3G63070
AT1G13245				AT5G11240				AT4G10550
AT2G22802				AT5G15130				AT4G10560
AT2G22805				AT5G15140				AT4G10570
AT4G36030				AT5G19380				AT4G19700
AT1G12050				AT5G19390				AT4G25470
AT1G12060				AT5G20170				AT5G14780
AT1G12064				AT5G20180				AT5G18460
AT1G16500				AT5G20181				AT5G18470
AT1G37140				AT5G20190				AT5G22920
AT1G66370				AT5G43310				AT5G22930
AT1G66380				AT5G43320				AT5G65430
AT1G68825				AT5G54490				AT5G65440
AT1G68830				AT5G57100				AT5G45100
AT2G32430				AT5G57110				AT1G01430
AT2G35260				AT5G59050				AT1G01440
AT2G46720				AT5G64260				AT1G04310
AT3G06483				AT5G64270				AT1G04320
AT3G28180				AT5G65420				AT1G04684
AT3G45260				AT5G65660				AT1G04690
AT3G62680				AT2G45060				AT1G12423
AT3G62690				AT2G39990				AT1G18640
AT4G14980				AT2G40000				AT1G18650
AT5G03150				AT5G22630				AT1G18660
AT5G39770				AT1G01650				AT1G52700
AT5G39785				AT1G01660				AT1G68620
AT5G43650				AT1G02230				AT1G68630
AT1G12610				AT1G02250				AT1G69560
AT1G27050				AT1G05700				AT1G70270
AT1G27060				AT1G05710				AT1G80300
AT1G80820				AT1G07670				AT2G18720
AT1G80830				AT1G07680				AT2G18721
AT2G41312				AT1G07860				AT2G18730
AT2G41330				AT1G07870				AT2G37670
AT3G04910				AT1G18410				AT2G37678
AT3G49970				AT1G18735				AT2G37680
AT3G49980				AT1G18740				AT2G37690
AT4G36920				AT1G19835				AT3G05165
AT5G39080				AT1G21400				AT3G05170
AT5G39090				AT1G21410				AT3G11590
AT5G39240				AT1G21830				AT3G13810
AT5G51790				AT1G21835				AT3G13820
AT1G13110				AT1G21840				AT3G60070
AT1G70209				AT1G22180				AT3G60075
AT1G01620				AT1G22190				AT3G60080
AT1G01630				AT1G22810				AT3G61960
AT1G53180				AT1G22830				AT3G61962
AT3G27250				AT1G68490				AT4G17280
AT3G27580				AT1G68830				AT4G17300
AT3G27590				AT1G70900				AT4G18700
AT3G61150				AT1G70910				AT4G37240
AT3G61160				AT1G75710				AT5G03760
AT4G36360				AT1G76150				AT5G64401
AT5G03890				AT1G76160				AT5G64410
AT5G03900				AT1G76170				AT1G55210
AT5G38200				AT1G76180				AT1G18610
AT5G52900				AT1G77280				AT1G18620
AT5G52901				AT1G77290				AT1G19460
AT5G57670				AT1G80450				AT1G19464
AT1G74430				AT2G01570				AT1G50020
AT1G76420				AT2G07698				AT1G50030
AT3G13310				AT2G07739				AT1G70530
AT3G13320				AT2G07764				AT1G70540
AT3G47790				AT2G07765				AT1G71070
AT3G47800				AT2G07792				AT1G71080
AT4G16490				AT2G07798				AT1G71090
AT4G28025				AT2G17230				AT1G71100
AT4G28030				AT2G17240				AT1G72000
AT4G28040				AT2G26530				AT1G72010
AT4G30190				AT2G28510				AT1G72390
AT5G59730				AT2G31218				AT1G77500
AT1G14600				AT2G31220				AT2G44490
AT1G44830				AT2G36230				AT2G46820
AT3G11680				AT2G36240				AT2G46830
AT3G11690				AT2G38530				AT3G06500
AT3G56880				AT2G38540				AT3G16570
AT5G08505				AT2G40475				AT3G18170
AT5G08510				AT2G40480				AT3G18180
AT5G12330				AT2G40490				AT3G29375
AT5G41400				AT2G41110				AT3G50240
AT1G01490				AT2G43060				AT3G50250
AT1G01500				AT2G45180				AT3G51940
AT1G28280				AT2G46410				AT3G51950
AT1G28281				AT2G46420				AT3G53250
AT1G29370				AT3G03620				AT3G55840
AT1G69270				AT3G03626				AT3G55850
AT1G77932				AT3G03630				AT3G57040
AT1G77940				AT3G04420				AT3G60750
AT1G77950				AT3G04430				AT3G60760
AT1G79060				AT3G09975				AT3G61640
AT1G79075				AT3G09980				AT4G10150
AT2G04031				AT3G10020				AT4G15160
AT2G04037				AT3G10030				AT4G27730
AT2G05520				AT3G16860				AT4G27740
AT2G05530				AT3G16870				AT4G28230
AT2G25120				AT3G28956				AT4G28240
AT2G30840				AT3G28958				AT4G29260
AT2G30850				AT3G48260				AT4G29270
AT2G30860				AT3G48270				AT4G29273
AT2G30870				AT3G50660				AT4G37470
AT2G42140				AT3G54000				AT4G37480
AT2G42150				AT3G54950				AT5G03280
AT4G11290				AT3G56480				AT5G13720
AT4G11300				AT3G56490				AT5G15410
AT4G21200				AT3G59890				AT5G15420
AT4G32940				AT3G59900				AT5G15580
AT4G32950				AT3G60120				AT5G15581
AT5G43870				AT3G60130				AT5G41070
AT5G49620				AT3G62580				AT5G41071
AT1G03470				AT3G62720				AT5G41080
AT1G03475				AT4G00335				AT5G55090
AT1G12500				AT4G00340				AT5G58620
AT1G12510				AT4G09630				AT1G23360
AT1G12520				AT4G14110				AT1G30690
AT1G53700				AT4G14120				AT1G32700
AT1G78260				AT4G16480				AT1G46408
AT1G78265				AT4G16490				AT1G49450
AT1G78270				AT4G20770				AT1G49460
AT1G78280				AT4G20780				AT1G50890
AT2G22426				AT4G20790				AT1G50900
AT2G38240				AT4G23060				AT1G50910
AT3G12930				AT4G27870				AT2G20721
AT3G48690				AT4G28730				AT2G20722
AT3G48700				AT4G28740				AT2G20723
AT3G48710				AT4G29190				AT2G20725
AT4G22730				AT4G33150				AT2G20740
AT4G28720				AT4G33160				AT2G36270
AT5G03310				AT4G36160				AT2G36280
AT5G03320				AT5G01510				AT2G36290
AT5G17640				AT5G01520				AT2G36870
AT5G28642				AT5G01530				AT2G37930
AT3G10720				AT5G01750				AT2G37940
AT4G39850				AT5G01760				AT2G45820
AT1G14290				AT5G04470				AT2G45830
AT1G14300				AT5G04710				AT3G03200
AT1G14310				AT5G04720				AT3G03210
AT1G14850				AT5G09975				AT3G28100
AT1G65820				AT5G09976				AT4G25640
AT1G65830				AT5G09978				AT4G32890
AT1G65840				AT5G14780				AT4G35470
AT2G01905				AT5G16200				AT4G36970
AT2G41870				AT5G16210				AT4G36980
AT2G41880				AT5G18820				AT4G39770
AT2G45950				AT5G18830				AT5G02760
AT2G45960				AT5G19030				AT5G13220
AT2G47710				AT5G19040				AT5G13230
AT2G47720				AT5G23350				AT5G13240
AT2G47730				AT5G23360				AT5G24590
AT3G52440				AT5G40680				AT5G24593
AT4G01570				AT5G40690				AT5G51550
AT4G01575				AT5G47180				AT5G51560
AT4G01580				AT5G47190				AT5G53010
AT5G11090				AT5G47210				AT5G53020
AT5G54760				AT5G47220				AT5G65683
AT5G54770				AT5G58520				AT5G66631
AT5G57010				AT5G58530				AT5G66640
AT5G57015				AT5G60410				AT1G07970
AT5G66310				AT5G60430				AT1G07980
AT1G20350				AT5G60880				AT1G07985
AT5G64270				AT5G66200				AT1G07990
AT2G46780				AT5G66210				AT1G22060
AT3G23090				AT5G66880				AT4G23060
AT3G53420				AT5G67290				AT1G10090
AT4G19040				AT5G57740				AT1G10095
AT4G19045				AT5G57750				AT1G19835
AT4G23432				AT5G57760				AT1G20880
AT4G24025				AT5G57770				AT1G20890
AT4G24030				AT2G43018				AT1G56590
AT4G24040				AT2G43020				AT1G56600
AT5G09975				AT4G40020				AT1G77700
AT5G09976				AT4G40030				AT2G01440
AT5G09978				AT4G40040				AT2G03240
AT5G22555				AT4G40042				AT2G07050
AT5G22560				AT1G06380				AT2G21510
AT5G43410				AT1G06390				AT2G21520
AT5G57230				AT1G13280				AT2G23755
AT5G57240				AT1G13740				AT2G32710
AT5G65630				AT1G18720				AT2G32720
AT1G69790				AT1G30350				AT2G39760
AT1G70750				AT1G30360				AT2G39770
AT1G70760				AT1G32230				AT2G45970
AT1G73830				AT1G36060				AT2G46787
AT3G43430				AT1G44170				AT2G46790
AT3G43431				AT1G47870				AT3G01490
AT4G22000				AT1G49410				AT3G06770
AT4G22010				AT1G49420				AT3G25716
AT5G49370				AT1G49430				AT3G25717
AT1G09730				AT1G52615				AT3G27350
AT1G09740				AT1G52618				AT3G60220
AT1G09750				AT1G53560				AT3G63500
AT1G72140				AT1G53570				AT3G63510
AT2G04500				AT1G66145				AT3G63520
AT2G06925				AT1G66150				AT4G01510
AT2G28560				AT1G66600				AT4G13395
AT2G28570				AT1G70080				AT4G13400
AT2G29125				AT1G70090				AT4G17670
AT2G29130				AT1G70100				AT4G18540
AT2G38465				AT1G72090				AT4G18550
AT2G38470				AT1G72100				AT4G25450
AT4G31330				AT1G72170				AT4G38400
AT5G11670				AT2G03360				AT4G38401
AT5G67180				AT2G03370				AT4G38405
AT1G30016				AT2G03380				AT4G38410
AT1G55690				AT2G22070				AT4G39070
AT1G76878				AT2G22080				AT4G39080
AT1G76880				AT2G22088				AT3G18070
AT2G18950				AT2G26110				AT3G18080
AT2G36310				AT2G26120				AT1G19180
AT2G36320				AT2G29550				AT1G19190
AT2G36325				AT2G29560				AT4G11550
AT2G40980				AT2G36410				AT4G11560
AT3G18990				AT2G39010				AT1G13250
AT3G19002				AT2G39020				AT1G29970
AT4G30390				AT2G41380				AT1G73680
AT4G30400				AT2G42380				AT1G79060
AT5G10420				AT2G42388				AT1G79075
AT5G10430				AT2G42800				AT2G22802
AT5G18860				AT2G44500				AT2G22805
AT5G20620				AT2G46370				AT2G41630
AT5G20630				AT2G46510				AT2G41640
AT5G62090				AT2G47260				AT3G15520
AT5G62100				AT3G05930				AT3G15530
AT5G66810				AT3G06150				AT3G18830
AT1G28306				AT3G06160				AT3G24542
AT1G66600				AT3G07460				AT3G24550
AT1G77730				AT3G07470				AT3G45610
AT1G77810				AT3G07480				AT3G61910
AT1G77815				AT3G07490				AT4G03415
AT1G77840				AT3G10650				AT4G17700
AT2G04100				AT3G10660				AT4G19420
AT2G15480				AT3G11670				AT4G35070
AT2G15490				AT3G12120				AT5G13290
AT2G15500				AT3G12130				AT5G13300
AT2G22570				AT3G13310				AT5G15340
AT2G22580				AT3G13320				AT5G15350
AT2G22590				AT3G13594				AT5G20620
AT2G23610				AT3G15660				AT5G20630
AT2G23620				AT3G15670				AT5G20700
AT2G24600				AT3G29810				AT5G20710
AT2G24610				AT3G47210				AT5G25190
AT2G27070				AT3G48980				AT1G08490
AT2G36830				AT3G48990				AT1G08500
AT3G13060				AT3G53610				AT1G29630
AT3G14350				AT3G53620				AT3G53550
AT3G14360				AT3G58120				AT1G45130
AT3G20015				AT4G01860				AT1G07000
AT3G23250				AT4G01865				AT1G07010
AT3G23255				AT4G01870				AT1G10020
AT3G23260				AT4G11213				AT1G10030
AT3G24210				AT4G11216				AT1G26150
AT3G24216				AT4G11220				AT1G26160
AT3G24220				AT4G11230				AT1G27210
AT3G46100				AT4G11880				AT1G55330
AT3G46110				AT4G11890				AT1G55340
AT3G48190				AT4G13390				AT1G70080
AT3G48330				AT4G25520				AT1G70090
AT3G48340				AT4G25530				AT1G70100
AT4G14990				AT4G30350				AT1G70700
AT4G15000				AT4G34138				AT1G73370
AT4G19380				AT4G34140				AT1G73380
AT4G21215				AT4G35740				AT1G78290
AT4G21390				AT4G35750				AT1G78300
[truncated: 2,585 more rows]
