# Supplementary material for: Arabidopsis RSS1 Mediates Cross-Talk Between Glucose and Light Signaling During Hypocotyl Elongation Growth
Source: Sci Rep. 2017 Nov 23;7:16101. doi: 10.1038/s41598-017-16239-y (PMC5701026; doi:10.1038/s41598-017-16239-y)
Supplement: Supplementary file 4 — Table S3 [file 41598_2017_16239_MOESM4_ESM.xlsx]

## Sheet: Sheet1
Supplemental Table 3. List of the bHLH factor family members transcriptionally affected by Glc.
bHLH family protein	Representative Public id	Glc regulation	Gene Title
bHLH002	AT1G63650	4.76	ENHANCER OF GLABRA 3 (EGL3)
bHLH004	AT4G17880	2.01	MYC4
bHLH006	AT1G32640	3.25	JASMONATE INSENSITIVE 1 (JAI1); MYC2
bHLH009	AT2G43010	-2.02	PHYTOCHROME INTERACTING FACTOR 4 (PIF4)
bHLH011	AT4G36060	-4.28	basic helix-loop-helix (bHLH) family protein
bHLH012	AT4G00480	2.29	ATMYC1
bHLH017	AT2G46510	2.14	ABA-INDUCIBLE BHLH-TYPE TRANSCRIPTION FACTOR (AIB)
bHLH020	AT2G22770	2.37	NAI1
bHLH023	AT4G28790	-3.68	basic helix-loop-helix (bHLH) family protein
bHLH026	AT1G02340	-5.75	LONG HYPOCOTYL IN FAR-RED (HFR1)
bHLH029	AT2G28160	3.27	FER-LIKE REGULATOR OF IRON UPTAKE (FRU)
bHLH031	AT1G59640	4.28	BIG PETAL P (BPEP)
bHLH034	AT3G23210	19.41	basic helix-loop-helix (bHLH) family protein
bHLH035	AT5G57150	3.4	basic helix-loop-helix (bHLH) family protein
bHLH039	AT3G56980	6.61	OBP3-RESPONSIVE GENE 3 (ORG3)
bHLH044	AT1G18400	-2.51	BR ENHANCED EXPRESSION 1 (BEE1)
bHLH045	AT3G06120	2.23	MUTE (MUTE)
bHLH050	AT1G73830	-3.32	BR ENHANCED EXPRESSION 3 (BEE3)
bHLH057	AT4G01460	-5.9	basic helix-loop-helix (bHLH) family protein
bHLH058	AT4G36540	-4.94	BR ENHANCED EXPRESSION 2 (BEE2)
bHLH060	AT3G57800	-2.65	basic helix-loop-helix (bHLH) family protein
bHLH062	AT3G07340	-5.16	CRY2-INTERACTING BHLH 3
bHLH064	AT2G18300	-8.13	HOMOLOG OF BEE2 INTERACTING WITH IBH 1 (HBI1)
bHLH065	AT3G59060	-3.66	PHYTOCHROME-INTERACTING FACTOR 5 (PIF5)
bHLH066	AT2G24260	-3.19	LJRHL1-LIKE 1 (LRL1)
bHLH067	AT3G61950	3.61	basic helix-loop-helix (bHLH) family protein
bHLH069	AT4G30980	2.27	LJRHL1-LIKE 2 (LRL2)
bHLH071	AT5G46690	3.54	basic helix-loop-helix (bHLH) family protein
bHLH073	AT5G67110	2.16	ALCATRAZ (ALC)
bHLH078	AT5G48560	-2.22	CRY2-INTERACTING BHLH 2 (CIB2)
bHLH085	AT4G33880	-4.91	ROOT HAIR DEFECTIVE 6-LIKE 2 (RSL2)
bHLH088	AT5G67060	2.09	HECATE 1 (HEC1)
bHLH090	AT1G10610	-3.42	basic helix-loop-helix (bHLH) family protein
bHLH093	AT5G65640	12.03	NO FLOWERING IN SHORT DAY (NFL)
bHLH098	AT5G53210	3.52	SPEECHLESS (SPCH)
bHLH101	AT5G04150	-3.9	basic helix-loop-helix (bHLH) family protein
bHLH104	AT4G14410	-2.01	basic helix-loop-helix (bHLH) family protein
bHLH121	AT3G19860	-8.75	basic helix-loop-helix (bHLH) family protein
bHLH122	AT1G51140	23.71	FLOWERING BHLH 3 (FBH3)
bHLH124	AT2G46970	2.71	PHYTOCHROME INTERACTING FACTOR 3-LIKE 1 (PIL1)
bHLH125	AT1G62975	2.01	basic helix-loop-helix (bHLH) family protein
bHLH128	AT1G05805	-4.9	ABA-RESPONSIVE KINASE SUBSTRATE 2 (AKS2)
bHLH129	AT2G43140	-30.09	basic helix-loop-helix (bHLH) family protein
bHLH130	AT2G42280	-4.05	FLOWERING BHLH 4 (FBH4)
bHLH132	AT3G62090	6.95	PHYTOCHROME INTERACTING FACTOR 3-LIKE 2 (PIL2)
bHLH135	AT1G74500	4.44	PACLOBUTRAZOL RESISTANCE 3 (PRE3)
bHLH136	AT5G39860	-2.41	PACLOBUTRAZOL RESISTANCE1 (PRE1)
bHLH137	AT5G50915	-4.55	basic helix-loop-helix (bHLH) family protein
bHLH143	AT5G09460	2.79	SUPPRESSOR OF ACAULIS LIKE1 (SACL1)
bHLH144	AT1G29950	2.26	SUPPRESSOR OF ACAULIS LIKE3 (SACL3)
bHLH145	AT5G50010	2.33	SUPPRESSOR OF ACAULIS LIKE2 (SACL2)
bHLH147	AT3G17100	-3.73	ATBS1 INTERACTING FACTOR 3 (AIF3)
bHLH149	AT1G09250	-3.41	ATBS1 INTERACTING FACTOR 4 (AIF4)
bHLH151	AT2G47270	-29.44	UPBEAT1 (UPB1)
bHLH154	AT2G31730	-7.01	basic helix-loop-helix (bHLH) family protein
bHLH158	AT2G43060	-2.58	ILI1 BINDING BHLH 1 (IBH1)
bHLH159	AT4G30410	-2.26	IBH1-LIKE 1 (IBL1)
bHLH162	AT4G20970	2.37	basic helix-loop-helix (bHLH) family protein
At165	AT2G42870	-26.78	PHY RAPIDLY REGULATED 1 (PAR1)
At167	AT5G57780	-3.43	P1R1 (P1R1)
At168	AT3G29370	-10.88	P1R3 (P1R3)/Regulated by Sugar and Shade1(RSS1)
